# Supplementary material for: Plasmodium falciparum var Gene Expression Homogeneity as a Marker of the Host-Parasite Relationship under Different Levels of Naturally Acquired Immunity to Malaria
Source: PLoS One. 2013 Jul 29;8(7):e70467. doi: 10.1371/journal.pone.0070467 (PMC3726600; doi:10.1371/journal.pone.0070467)
Supplement: Table S1 — (XLSX) [file pone.0070467.s003.xlsx]

## Sheet: 33 Asymptomatic
Isolate	Colonies picked (estimate of expression level)	Tag sequence
28H	2	DIGDIVRGKDLYLGKNESEKRTKEKLQENLEKIFNKFKAKYEDLKTLPIDDIREYWWALNREDVWKALTCSAPYNAHYFIKSSANKQSFSSEYCGHGDNEVLTNLDYVPQFLR
28H	55	DIGDIIRGKDLYLSYDKKEKEQRDKLEQRLKEIFKKIYNKLIGDLTNKKRKNGAALKTRYQDGSGDFFQLREDWWALNRNDVWKAITCNAQGNTYFRATCDIDRGFSQATKQCRCDKDKGAKDGDQVPTYFDYVPQYLR
28H	3	DIGDIIRGKDLYLGDQQEKAKLENNLKNIFAKIHSEVTKTNGKNWQTLQERYKRDAPDFYQLREDWWDANRREVWKAITCNVHGSDYFRYTCNGQNPTKNNCRCINGDPPTYFDYVPQYLR
28H	3	DIGDIVRGRDLYRGNNKRDKLENNLKTIFKKIQEKLTGDAQTHYQDNGGNFYQLREDWWDANRHTVWEAITCSDRLGGNAYFRQTCGGDEKHSTLASNKCRCDGKDAHQVPTYFDYVPQYLR
28H	3	DIGDIVRGRDLFYGNTYESARREQLEKNLQNIFKQIHDDVTSGRTKSAEELQKRYKGDEDKNFFKLREDWWALNRDQVWKAMTCSDELKDNRYFRHTCNGGSPTKGKCRCDGANIVPTYFDYVPQYLR
28H	2	DIGDIIRGKDLYLGNKKQNEIQREKEKLQQNLKEIFKKIHDKLEQPAKEYYEDKDPDKNYYKLREDWWNANRYDVWKALTCHAPPDAQYTKKGPHNHITESNKGQCRNFADVPTNIDYVPQYLR
28H	1	DIGDIIRGKDLFLGNDKEKDQRKKLQQNLKKIFGKIHNGLDGEAQARYEGDKENYFFQLREDWWEANRETVWKAITCGVKDNRYFRPTCGDSGSPSMARDKCRCKKEDGKDDTDQVPTYFDYVPQYLR
28H	1	DIGDIVRGKDLYRGNNGKDRLEENLRKIFTQIYNDVTRTATNGKKEELQKRYKKDDDPNFYKLREDWWYANRIMVWNAITCGVSGSQYFRHTCGTGEIPNATNHDCRCSSYKVPTYFDYVPQYLR
28H	1	DIGDIVRGRDLYRGNKKKNQTKTEREKLEDNLKEIFEKIHDKLEGAAKDHYQDNDGNYYKLREAWWTANRHTVWKAITCRADTGNAYFHATCSMNGSCSQANKYCRCDKDKGAKDGDQVPTYFDYVPQYLR
28H	1	DIGDIIRGKDLYLSYDKKEKEQRDKLEQRLKEIFKKIYNKLIGDLTNKKRKNGAALKTRYQDGSGDFFQLREDWWALNRNDVWKAITCNAQGNTYFRTTCSDRNGSFSQANKYCRCGDGTHETDQVPTYFDYVPQYLR
28H	1	DIGDIIRGKDLYIGNRKEKEKEKLQNNLKYIFAKIHSEVTKTSGNNKEAQKRYKDDKENYYQLREDWWYANRATVWKALTCDARDNDKYFRNTCNGGEQTKGYCRCNDDKPGVDKPNVDPPTYFDYVPQYLR
28H	1	DIGDIVRGKDLFRGNDEEKKQRKQLDDKLKTIFGHIYEELKRDDKKKEAEKHYKDGAPEFYKLREDWWTANRATVWKALTCDVKGNTYFHATCSDEQGGAQANNQCRCSKPKGGKGAKAGDVSIVPTYFDYVPQYLR
28H	1	DIGDIIRGKDLYLGDKGEKRRLEENLKKLFKKLYEEIKDEQKSSYNDDGTGNYFKLREYWWNANRKDVWKALTCDAPKDAKYKVIKPDGTITPSNYKKCRNFADVPTNFDYVPQYLR
31E	69	DIGDIVRGRDMFKRNNHDNVENGLKKVFEKINDNLKEKGIHDYNDISGNYYKLREDWWTINRDQVWRAITCKAPDKANFFRKGSDGTNVFTSEGKCGRNETNVPTNLDYVPQFLR
31E	1	DIGDIVRGRDMFKPNDKDAVRHGLKVVFKKIYDKLSPKVQEHYKDVDGSGNYYKLREAWWTVNRNQVWEAITCKAPDNANYFIGSGNKSKSFSDHKCGHDENKVLTNLDYVPQFLR
31E	1	DIGDIIRGKDLYRGNNRENDKLEKKLEEYFKKIYDNLKDSTLQDKYKDEKDRNYYKLRNDWWEANRKEVWKAMTCEVPGNAYYFRQTCSNDKTGNIGQCRCASGDCPTYFDYVPQYLR
36E	51	DIGDIVRGKDMFKPNSDDKVEKGLRVVFMNIHENLPEPLKSHYADDDGSGNYYKLREAWWNVNREQVWRAITCKASKNANFFIKNSDGSRGFTSQGQCGRNERNVPTNLDYVPQFLR
36E	1	DIGDIVRGKDMFKPNSDDKVEKGLRVVFMNIHENLPEPLKSHYADDDGSGNYYKLREAWWNVNREQVWRAITCKASKNANFFIKNSDGSGGFTSQGQCGRNERNVPTNLDYVPQFLR
36E	8	DIGDIIRGKDLFLGHQQRKRKLEENLKNLFKKLYEKLNDPQKSSYNDDGTGNYYKLREYWWNANRNDVWKAITCEAKSDDKYFRESSSDKGGTYDKCRCASGNVLTNFDYVPQYLR
36E	1	DIGDIVRGRDLFLGHKQKKNELEARLQKMFENIKENNGELKKLLTEQFREYWWALNRVQVWKAITCAADDNDKYSKITDNGRITFSYDKCGHHVNQDVPTNLDYVPQYLR
36E	1	DIGDIIRGKDLYLGNKKKKQKETERDQLESKLKEIFGKIHEGLSRTNGKNGKKSAKDHYQDKNGGNFFKLREDWWTANRETVWKAITCKAEGAYFHATCDSGDGKGPSVAKDHCRCDKDKGAKDGDQVPTYFDYVPQYLR
36E	1	DIGDIVRGRDLFLGYNETDRDKKRKLQGNLRQIFKNIMDKNEDLKGLSIDAVREYWWALNRDQVWKAITCEVKSGSQYFRETCAGGTDPIRGDCRCKDDQVPTYFDYVPQFLR
36F	6	DIGDIVRGKDLYIGNGDYKKKVSNNLKTIFKKIYENLNDRNVKAHYQKDAPYYYKLRDDWWNANRDDVWYAITCSAPYKSQYFIKSSDKEHSFSSEYCGHNKNGVPPTNLDYVPQFLR
36F	1	DIGDIIRGKDLFLGNNDNDKVKKEKLQNNLKSIFAKIYKELKLEKNSDYKDDDGSGNYYKLREAWWTSNRDQVWKAITCKAPDKANYFIYKSDKFRKFSSDRCGHNEGDPPTNLDYVPQFLR
36F	29	DIGDIVRGRDLYRRDKGGKTKLEKNLEIIFQYIKQNNKSSLESLTDKEIREYWWALNRQEIWKAMTCDAPHTAQYFRGTCGSGNNAKRAPSRCRCENKSGEPQDQVPTYFDYVPQYLR
36F	23	DIGDIVRGRDLYRRDKGKRDKLEDNLRKIFGNIYNELSNGKYGVKDRYKGDEANDFFKLREDWWNANRQQIWNAITCKADASSAYFHATCSHVDGRSGAQANKYCRCNGDKPGEDKANIDPPTYFDYVPQYLR
36F	5	DIGDIIRGRDPFYGNTHESKQREKLEENLQKIFKQIHDNLKDKEAEKHYKGDTDKNYYKLREYWWALNRQDVWKAITCGAGGSQYFRGTCGDGNSQSQATKQCRCSDKSKAVNGEVNIVPTYFDYVPQFLR
36F	4	DIGDIIRGKDLFLGHNQRKKKLEKRLEQMFKNIKKNNDKLDKISIEQVREYWWALNRQDVWKAITCRAGDTDEYFTKSSDGLYVFSNGPCGRDEKKVPTNLDYVPQFLR
36F	4	DIGDIVRGKDLYIGNRKEKEKEKLQNNLKYIFKKIYNGLPQGRKSRYENDTDNYYKLREDWWNANRHTVWKAITCSADHGNAYFRTTCNSADGRGGAQANHYCRCNDDKPHDDKTNTDPPTYFDYVPQYLR
36F	2	DIGDIVRGKDLFRGNDEEKKQRKQLDDKLKTIFGHIYEELKRDDKKKEAEKHYKDGAPEFYKLREDWWTANRATVWKALTCDVKGNTYFHATCSDEQGGAQANNQCRCPKPKGGKGAKAGDVSIVPTYFDYVPQYLR
36F	2	DIGDIIRGKDLFLGHQQRKRKLEENLKNLFKKLYEKLNDPQKSSYNDDGTGNYYKLREYWWNANRNDVWKAITCEAKSDDKYFRESSSDKGGTYDKCRCASGNVLTNFDYVPQYLR
36F	1	DIGDIIRGRDLYFGNNKEKKQRQQLDDKLKEIFGKIHEGLTDSGAKNHYNDPSGNFFKLREHWWTANRETVWKAITCSDRLGGNAYFHATCIDGNSKSQANNKCRCPKGDQVPTYFDYVPQYLR
36F	1	DIGDIVRGRDLYLGGNKKEKNRRDDLEDKLKEVFANIYNELTTSGRNDKKQSLQALYNDDNKNFFKLREDWWTANRAKVWEAITCEAGNDSQYFRPTCGTGEIRNATNNDCRCTIHGVPTYFDYVPQYLR
36F	1	DIGDIIRGKDLYLGYDDKEKDQREQLENNLRKIFGKIHEDVMKTNRKTNKEAAEARYNDKDGNYYQLREDWWTANRETVWRALTCHAGESDKYFRKTACGTGTPTHKQCRCDDKPKAGKANDNVSIVPTYFDYVPQYLR
36F	1	DIGDIVRGRDLYRRDKGGKTRLEKNLEIIFQYIKQNNKPSLESLTDKEIREYWWALNRQEIWKAMTCDAPHTAQYFRGTCGSGNNAKRAPSRCRCENKSGEPQDQVPTYFDYVPQYLR
36F	1	DIGDIVRGRDLYRGDNREKTKLEKKLKEIFKEIHKDVTSTSGKKGQTLKKRYQDKNGGNFFKLREDWWEANRETVWKAITCDNRLAGAHYFRQTCGSGKTATLASNKCRCQKKNAINETDQVPTYFDYVPQFLR
36F	1	DIGDIVRGRDPFYGNTHESKQREKLEENLQKIFKQIHGGLDREAQERYNDDKKNFFQLREDWWTANRETVWKAITCDAPHDAQYFRGTCGSGNNARRDPSQCRCDDNQVPTYFDYVPQYLR
36F	1	DIGDIIRGRDPFYGNTHESKQREKLEENLQKIFKQIHDNLKDKEAEKHYKGDTDKNYYKLREYWWALNRQDVWKAITCGAGGSQYFRGTCGDGNSQSQATEQCRCSDKSKAVNGEVNIVPTYFDYVPQFLR
36F	1	DIGDIIRGKDLYGGSKKENEKREQLDDKLKKIFGKIHSGLSNGAQTYYNDDTKDFLKLREDWWYANRETVWKAMTCSEDLKNSSYFHATCSDRNGGCSQANKYCRCGDDKKSKSGKPSKAGDNVSIVPTYFDYVPQYLR
36G	52	DIGDIVRGRDMFKSNDKVENGLKKVFDKIHKKLGTEGKEYYNDETGNYYKLREDWWKVNRDQVWKAITCSAPKDADYFRKGLDGKIIFSNSGPCGRDEATIPTYLDYVPQFLR
36G	5	DIGDIVRGKDLYIRNKKKDKLEENLKNMFQYIKTKHNTKLGQLTLDQVREYWWALNRKEVWKAMTCSDDNKLANASYFRQTCDDNGTSSNANHKCRCKDKKGEHDTDQVPTYFDYVPQYLR
36G	1	DIGDIVRGKDLFLGNSKEKKQRDDLEKNLQKIFAKIYGELIKKKTNGKVPEKYYREDGPNYFQLREDWWNANRLDVWKAITCDAGQGAQYVGLTCSDGKSSAHKKCTCNNGDVPTYFDYVPQFLR
36G	1	DIGDIIRGKDLYRGNKKKERLDENLKTIFKNIYDKLLEENPRNVKTLKDRYQKDEEDGNFFQLREDWWNANRHTVWKAITCNDDNKLASASYFRTTCDEQGGAQANNYCRCNDNQVPTYFDYVPQYLR
38E	28	DIGDIVRGKDPFYGNTQESARRDKLEENLKTIFKKIHEDVMKTSGSNGQSLQERYKGDTTNYYKLREDWWTANRSTVWKALTCEAYGTYFRATCGSGKTGTLTPSRCRCNDNQVPTYFDYVPQFLR
38E	14	DIGDIVRGRDLYLGNKKKKQTEREKLDKKLKDIFGDIYEELKKDRKNGEEELQKRYKKDEDKNFFQLREDWWTANRHTVWKAMTCSDKLANYKYFRATCGGDKKSPSMARDKCRCKDEEGKNTDQVPTYFDYVPQYLR
38E	5	DIGDIIRGRDLYGGNNKRRRKLEENLQKIFEKIHSGLTKTNSALQARYNDDKNNNFFQLREDWWTANRETVWKAITCAAKVGDTYFRATCDIDRGFSQATKQCRCDKDKGAKDDNQVPTYFDYVPQYLR
38E	5	DIGDIVRGKDLFLGHKQRKKELEERLQKIFENIKKTNQALIPLKNEEVREYWWNANRYDVWKAITCDAPRDAQYFIKSSDKEHSFSNDYCGHEQGNVPTNLDYVPQFLR
38E	2	DIGDIVRGKDPFYGNTQEKKQGEKLDENLKTIFANIYKDVTTSTSGRNEKNLDALQTRYGSDPYFFKLREDWWTANRSTVWKAITCKANDGDKYFRKTACAGTRTNDKCRCEGAKGAKADQVPTYFDYVPQYLR
38E	2	DIGDIVRGKDPFYGNTQESARRDKLEENLKTIFKKIHEDVMKTSGSNGQSLQERYKGDTTNYYKLREDWWTANRSTVWKALTCEAYGAYFRATCGSGKTGTLTPSRCRCNDNQVPTYFDYVPQFLR
38E	1	DIGDIVRGRDLFYGNPQESTQRKVLDENLKEIFKNIKRNNEDLKNIPLPKVREYWWALNRDQVWKAITCDVVSGTYFRGTCGSGKTPIQGDCRCKDDQVPTYFDYVPQFLR
38E	1	DIGDIVRGRDPFYGNTQEKEKREQLEKNLKTIFANIYKDVTTSTSGRNEKNLDALQTRYGSDPYFFKLREDWWDANRETVWKAITCDNRLGGYSYFRPTCSMNGSCSQANDKCRCPNGNNQVPTYFDYVPQYLR
38E	1	DIGDIIRGKDLHLRHEPGIQHLEKRLESMFQKIQNNNTKLENIPLHELREYWWALNRDQVWKAITCGATVDDISSKNIRNSRTTLFDYKCAHDNDKVTTNLDYVPQYLR
38H	6	DIGDIIRGKDLYLGDKKKDQQEKVRLEENLKKIFAKIYDNLMKDVTKYKKKSAEAKDRYGNDPDFFKLREDWWALNRQDVWKAITCKAPTGADYFVYKPNRVRTFTNTKCGHDENAPLTNLDYVPQFLR
38H	4	DIGDIIRGKDMFRSNEKIENGLRKLFKKIHDLNKSKINDYDRDGPEYYKLREAWWKANRDQVWKAITCNAPYKSRYFIQSEDGTKSFTNPKCGHYENNILTNLDYVPQFLR
38H	1	DIGDIVRGRDMFKRNDKVENGLREVFKKIKDDLKKQAIIDYDNDPNYYKLREDWWTANRDQVWRAITCDAPYKSRYFMQSEDNKQLFSNRQCGHGEHEVLTNLDYVPQFLR
38H	1	DIGDIIRGKDMFRSNEKIENGLRKPFKKIHDLNKSKINDYDRDGPEYYKLREAWWKANRDQVWKAITCNAPYKSRYFIQSEDGTKSFTNPKCGHYENNILTNLDYVPQFLR
38H	53	DIGDIIRGKDLFRGNNKEKKQREKLDENLKTIFANIYKDVTSSGRNVQKLQKRYNDDNENYYQLREDWWTANRETVWKAITCSEKLSNSKYFRGTCGGDENTATRTPSHCRCDGKNADQVPTYFDYVPQFLR
38H	8	DIGDIVRGKDLFIGYNETDKEQKVKLENNLKGIFKNIYNELTTKTKVKGKNGNVEKRYRSDKDPNYYQLREDWWTANRETVWKAITCHAEHSDEYFRKSRDGVYLYFDDRCGRDLSSVPTNLDYVPQYLR
38H	6	DIGDIIRGKDLFLGNSKEKVKLEKKLKRIFQKIYDEVTKTNGELKTRYNGDEANNFYQLREDWWDANRETVWKAITCDATGGKYFRATCGSGNNASATYDKCHCIGQAVPTYFDYVPQYLR
38H	2	DIGDIIRGKDLFRGNNKEKKQREKLDENLKTIFANTYKDVTSSGRNVQKLQKRYNDDNENYYQLREDWWTANRETVWKAITCSEKLSNSKYFRGTCGGDENTATRTPSHCRCDGKNADQVPTYFDYVPQFLR
38H	2	DIGDIVRGKDLYIGNKKERARLEENLKKIFNEIYNKLGDSIKSNYKDTKNFYQLREDWWYANRATIWEAITCDAKGSHYFRGTCGKNDTRTGEDCRCPKGDQVPTYFDYVPQYLR
38H	1	DIGDIIRGKDLYLGNKKKKQKETEREKLESKLKEVFGNIYEELKDAKTRYKDDTTNYYELREDWWTANRATIWEAMTCSEHLKNSAYFRATCGDEENKSTRAKDKCRCKKKDSKSETDQVPTYFDYVPQYLR
38H	1	DIGDIVRGKDLYRRDNKKDKLQQNLKKIFKEIYDEVTTNGKKGAQNYYKDENGGNFFKLREDWWTANRATIWEAITCGAGESDKYFRQTACGTGTPTHKQCRCEGVKGAKDGDQVPTYFDYVPQYLR
38H	1	DIGDIVRGKDPFYGNTQESARRDKLEENLKTIFKKIHEDVMKTSGSNGQSLQERYKGDTTNYYKLREDWWTANRSTVWKALTCEAYGTYFRATCGSGKTGTLTPSRCRCNDNQVPTYFDYVPQFLR
38H	1	DIGDIIRGKDLFRGNNKEKKQREKLDENLKTIFANIYKDVTSSGRNVQKLQKRYNDDNENYYQLREDWWEANRETVWKAITCNAWGNTYFRKTCNDNGTFSQANDKCRCPMTSDGKPNDQVPTYFDYVPQYLR
44A	66	DIGDIVRGKDLYIRNKKKERLEEKLKQYFNNIYENLVREKSQAQKRYQNDTGDFFKLREDWWTANRHTVWKAMTCSDKLANASYFRPTCSMNGSGAQANKYCRCDGANVVPTYFDYVPQYLR
44A	5	DIGDIVRGKDPFYGNTQEKEQRKKLENNLKTIFKNIKKENNSNLKSLTDDQIREYWWNANRETVWKAITCDEDKKLRDASYFRQTCDDDGTSSRAIHQCRCQKKDSKSETDQVPTYFDYVPQFLR
44A	2	DIGDIVRGRDLYSGNSKEKDRRRKLEEKLQKIFGDIYNDLTSGRKGKNGEIETRYKKDEDPNYYQLREDWWTANRETVWKALTCKAEGAYFHATCSDEQGESVANHKCHCPMTSDGKPNDQVPTYFDYVPQYLR
44A	2	DIGDIIRGKDLYRGNKKKNPTERDQLESKLKKIFGDIYEGLSISTSEKKSALQTRYGNDTENYFQLREDWWYANRETVWKAITCDDRLSNSKYFRLTCDTGQGPSVAIHYCRCNGDKPDGDKPNTDPPTYFDYVPQYLR
44A	2	DIGDIVRGRDIFRGNDEEKEKRKQLEKNLKKIFGNIYKELKNEKTNGAKDRYKDESRNYFQLREDWWTANRSTVWKALTCDDDDKKLRDAKYFRPTCDEQGGAQANNKCRCDGANIVPTYFDYVPQFLR
44A	1	DIGDIVRGRDLYRRDNREKTKLEKELKEIFGKIYEGLTTANGVKDRYKGDKKNNYYKLREDWWYANRQDVWKAITCHAGQNDKYFRQTCNYERTWSQANHQCRCKKNDDTSDTDQVPTYFDYVPQYLR
44A	1	DIGDIIRGKDLYLGDRKEKLKLENNLKKVFSKIYYNLTDEVKKHYEDDDKGTENYYKLRNAWWEANRQEVWKAITCGAGGSKYFRHTCGTGTPTDDNCRCLIGDVPTYFDYVPQYLR
44B	5	DIGDIVRGRDMFKPNDADKVQEGLKVVFMKINKGLNTSGINDYDGDGPEYYKLREDWWTANRNQVWKALTCGAGEKDTYFVQLDDSEKLFSNNKCGHSNGGDPLTNLDYVPQFLR
44B	1	DIGDIVRGKDLFLGNDKEKDQRKKLDENLKDIFGKIYNELTSTSGNKGKTLQKHYKDNDKNFFKLREDWWTANRETVWKAITCHAGKDDAYFRNSSNRVYLFTDGHCGNKDGTVPTNLDYVPQFLR
44B	60	DIGDIVRGRDMFKRTDKDYVENGLREVFNNIYGQLENNAKAYYSDKDKSGNYYKLREAWWNANRDQVWRAITCKAPENIHYFRKGSDGSNLFSNNGPCGRNERNVPTYLDYVPQFLR
44B	6	DIGDIIRGKDLFVGYNETDKLQKVILQQRLKEIFKKIYNKLIDDLTKSSRKKSAEAKARYKDTDNYYELREDWWALNRDQVWKAITCRAGEGDRYSKSPEHGTTGVSHGQCGHDDQDVPTNLDYVPQYLR
44B	2	DIGDIIRGKDLYLGNPQESAQRIILEKNLKEIFKEIHSGLTTTNGAEARYQDGSGDFFQLREDWWNANRQEVWKAITCDAGNAQYVGLTCSEGRSATHEKCTCASGDVPTYFDYVPQYLR
44B	2	DIGDIVRGRDLYLGNPQEIKQRQQLENNLKTIFGKIYEKLNGAEARYGNDPEFFKLREDWWTANRETVWKAITCNAWGNTYFHATCNRGERTKGYCRCNDDQVPTYFDYVPQYLR
44B	1	DIGDIVRGKDLYFGNNKRDKLQEQLKKYFNNIYENLEGAAKKHYNGDKNNDFFKLREHWWALNRQDVWKAITCEAQGFNYFRQTACAGTSPTDGRCRCDDKTSDGNGDVNIVPTYFDYVPQYLR
44C	9	DIGDIVRGRDLYSGNKKKERLDENLKTIFKNIYEKLLKDNMTNGKNGQTLQARYGGDENYFQLREDWWALNRNDVWEALTCSAPYYADYFKKKSGNTYNFTTEGYCGRNEGAPPTNLDYVPQFLR
44C	1	DIGDIVRGKDLFLGKNESEIKRKEKLQRNLEKIFAQIKNNDTTLNNLSIGQVREAWWTANRDQVWKAITCNAPYKAWYFMHSEDNKQLFSDYKCGHYEGSPLTNLDYVPQFLR
44C	54	DIADIVRGKDLFLGGPNQEKKLLEEKFKKYFQTLYNNLTGEARDHYNNDYPYFYQLREDWWNANRYDVWKAITCNAKDAQYFRNACSNGTTVTDARCHCIDQTVPTNFDYVPQYLR
44C	2	DIGDIVRGRDPFYGNTQESTQRKQLDENLKKYFQQIHSEVTKVGTNAEELQKRYQDDGDNYFQLREDWWTANRATIWEALTCEVGSGTYFRPTCGTGTATYDKCRCPNGNNQVPTYFDYVPQFLR
44C	2	DIGDIIRGKDLYRRDKGEETNLEKNLKTIFAKIHSEVTKGGKNAQELQERYQNDTPYYYKLREDWWEANRETIWRALTCHAPESAKYKVIGADGSITESAMGKCAKVTGVPTNFDYVPQYLR
44C	1	DIGDIVRGKDLYIRNKREKDRLQSTLKRIFQKIYKNLMEDLTNSSSTKVAEAQTRYGSDKENYYQLREDWWDANRATVWKAITCGAAGGTYFRKTCGINDRWTEGNCRCPANIRVPTYFDYVPQYLR
44C	1	DIGDIVRGRDLYRGDKGEKKYLEENLKQMFENIKGNNNKLGRLSTKQVREYWWALNRDQVWKAITCNDVGAQYFRNTCSNGQNKTQNNCRCDGDQVPTYFDYVPQFLR
44C	1	DIGDIVRGKDLHLRHEPGIQHLEKRLESMFEKIQKNNNNKLSNILLDKFREYWWALNRVQVWKAITCRAEEKDIYSKTANGNTTLWNDNCGHHVNQDVPTNLDYVPQFLR
44C	1	DIGDIVRGRDLYRGNTKEKKKREDLEKNLKRIFQEIYDKLLEDNQRNVEVLKTRYDGDGDNYYKLREDWWTANRHTVWKAITCEVGSGKYFRKTCGTGEKRNLTNNDCRCPNETDQVPTYFDYVPQYLR
44C	1	DIGDIIRGKDLYLGDNRKDREQRKKLEKNLKTIFENIQSSNVELKRLPLDELREYWWEENREKIWKAITCAAPKESKYFRATCGSSAKTAYVTLNRCQCIDFSVPTYFDYVPQYLR
44C	1	DIADIVRGKDLFLGGPNQEKKLLEEKFKKYLQTLYNNLTGEARDHYNNDYPYFYQLREDWWNANRYDVWKAITCNAKDAQYFRNACSNGTTVTDARCHCIDQTVPTNFDYVPQYLR
44D	2	DIGDIVRGKDMFKPNDADKVEKGLQVVFKKIYEGFLDKGVKVHYKENKDGNYVKLREDWWMANRDQVWKAITCKAPGDVNYFRKISEDTRTFENAGKCRRNDNKVPTNLDYVPQFLR
44D	2	DIGDIIRGKDLYLGNGDYKVKLSNNLRAIFKKIYENLNDKVKETYKGDENYYKLRDDWWNANRDDVWYAITCNAPYKAWYFMHSEDNTLLFSNYKCGHEESRVLTNLDYVPQYLR
44D	1	DIGDIVRGRDMFKSNENVEKGLKAVFKKIHKSLSTDMKKVYPEDVTGNYYKLREDWWTANRDQVWKAITCKAPQKVDYFRKGLDGKIIFSDYGPCGRYETIVPTYLDYVPQFLR
44D	1	DIGDIIRGRDLYRGVNGNDKLEENLKEIFKNIYDEVTSTATRGKKPALQARYQHDAPDYYQLREDWWTANRHTVWKALTCSAPRDAQYFIKSSVRDQTFSNDYCGHGEHEVLTNLDYVPQFLR
44D	1	DIGDIIRGKDLYLGKNESEKNTKKKLQGNLEKIFNKFKTIYADLKDVEIDDIREYWWALNREDVWKALTCSAPYNAHYFIKSSANKQSFTNPKCGHGDNEVLTNLDYVPQFLR
44D	1	DIGDIVRGKDMFKPNDKVENALREVFNNIYGQLENNAKAYYSDKDKSGNYYKLREDWWTANRDQVWKAITCSAPGDINYFRKISDGFSTFSSHGKCGHNEGAPPTNLDYVPQFLR
44D	1	DIGDIIRGKDLFLGNNDNDKVKKEKLQNNLKSIFAKIYKELKLEKNSDYKDDDGSGNYYKLREAWWTSNRDQVWKAITCRAPKNAHYFIKSSASDQSFSNEYCGHRQGSVPTNLDYVPQFLR
44D	1	DIGDIVRGKDMFRSNDKVEKGLQVVFGKIKDDLKKQGIIDYDHDGPEYYKLREDWWTANRNQVWRAITCSAPYHPGYFKKSDRSTQVFSNRQCGHYEDAPPTNLDYVPQFLR
44D	17	DIGDIIRGRDLYRGVNGNDKLEENLKEIFKNIYDEVTSTATRGKKPALQARYNDESGNYYQLREDWWNNNRKMVWHAITCKAEGAYFHATCGSDGKTGTRASHKCRCVTDVPTYFDYVPQYLR
44D	9	DIGDIVRGRDLYLGDKKKDQEEKVRLENNLKTIFGKIHEGLSRTSGAKDYYQDDTDKKNFYRLREDWWALNRNDVWKAITCSADKGNTYFRGTCSDSGKTGTLTPSQCRCGDDQVPTYFDYVPQYLR
44D	7	DIGDIVRGKDLYLGNKKKNEDIREKEKLEKNLKKYFQQIHEDVMKTSSNNKEALQERYKDDADNNYYQLREDWWTANRATVWKAITCSEDLNNSSYFRLTCVTGRGPSVANKYCRCNNDQPNADNPNTDPPTYFDYVPQYLR
44D	4	DIGDIIRRRDLYRGNDEEKKKRDKLEENLKKIFKNIKNENTELTTLTTEKVREYWWNANRATIWEAITCEAKTDDKYFRKTCCSGEWTDDKCRCKNKKTGKNDTDQVPTYFDYVPQYLR
44D	4	DIGDIIRGKDLYRGNNGKDKLEENLKRIFKEIYDKLDGKKGKEAKKHYGDDPNYYQLREDWWNNNRKMVWYAITCGAAGGKYFRPTCSNGRSETNNNCRCTTRVVPTYFDYVPQYLR
44D	3	DIGDIVRGKDMFRSNEKIEKGLQVVFGKIYNSLPLEAKKHYKDDNGSGNYLKLREDWWTANRNQVWRAITCSAPYHPGYFKKSDRSTQVFSNPKCGHGDKDVPTNLDYVPQYLR
44D	2	DIGDIIRGRDLYLGNKKKKLNGKKTETERDQLEQKLKGIFKKIHEDVTKKKGALQTRYGQDSPNFYKLREDWWYANRRQVWKAITCEAKTDDKYFRNTCAGGKLTEGYCRCGDDKPGQDNPNIDPPTYFDYVPQYLR
44D	1	DIGDIVRGKDLYLGDKKKDQQEKDRLEENLRKIFKKIYDNLNDADVKKHYEDDDKGTENYYQLREDWWTANRHTVWEAITCGSAGGRYFRNTCVGENETQNNCRCDGAKSANANQVPTYFDYVPQYLR
44D	1	DIGDIIRGKDLYLGHKLGNNKLEARLETMFQNIKIENPDLNTLKPEEVREYWWALNRDQVWNAITCNAPEKANYFKPPKNRRREFTDGHCGHNEENVPTYFDYVPQYLR
44D	1	DIGDIVRGKDLYSGNKKKNQTERDKLEENFKKYFQQIHEDVTKGGKNGELKTRYQDGSGDFFQLREDWWYANRATVWKAMTCSEKLSNSSYFRATCSDSHHKGSCSQANKYCRCNDDKPGVDKPNTDPPTYFDYVPQYLR
44D	1	DIGDIVRGRDLFYGNTHESTQRKQLDKNLKRIFGKIYKDLKDAKEYYKDATGNYLKLREDWWTANRATIWEAITCNDDKKLRDASYFLPTCSMNGSGAQDNNKCRCISGDVPTYFDYVPQFLR
44D	1	DIGDIIRGKDLYLGNPEEIKQREKLEENLKTIFEKIHGNLRNGVKSRYNGDTPDYYQLREDWWTANRAKVWEAITCGADDNDKYFKKSSGGLYVFSGGKCGRNETNVPTNLDYVPQFLR
44D	1	DIGDIIRGKDLYLGDNGKDRLENKLKEIFKNIYDEVTSTATRGKKPALQARYNDESGNYYQLREDWWNNNRKMVWHAITCKAEGAYFHATCGSDGKTGTRASHKCRCVTDVPTYFDYVPQYLR
44D	1	DIGDIVRGRDLYLGNPQESAQREKLEDNLKNIFAKIHSGLSNNVVKDRYQNDGDNYYKLREDWWYANRDQVWKALTCEAPEKANYFKPAQNGTREFTNGRCGREDENVPTNLDYVPQFLR
44D	1	DIGDIVRGKDLFLGHQQRKHLLEKRLETMFANIQKNNAKLQGLSIEQVREYWWALNRVQVWKAITCKAKKGDIYSKTMNNGNMVFWYPKCGHHVKQDVPTNLDYVPQFLR
44D	1	DIGDIVRGRDLYGGNQNEKDQREKLEKNLQKIFKQIHEDVTKGGNNAEELKARYNGDGDNYYQLREDWWTENRHTVWEAITCDDRLGGNAYFRPTCGDSRSPSVAKDHCRCNDNQVPTYFDYVPQYLR
44E	13	DIGDIIRGKDLFLGYNETDKLQKVILQQRLKEIFKKIHGELRGHAKTPYESDENYYKLREDWWEANRKEVWKAITCGATMNDIFSKNIRNSRTTLFDYNCGHHKDNNVPTNLDYVPQHLR
44E	3	DIGDIVRGRDMFKRNNHDNVENGLREVFKKIHSGLNKSKINAYDDGSGNYYKLREDWWTINRDQVWRAITCYIPYYVNYFKKKSDDTIVFTNDGKCGHYEGAPPTNLDYVPQFLR
44E	2	DIGDIIRGKDLYIGNGDYKKKVSNNLKTIFKRIYDALKDTVKETYKDDPNYYKLREHWWTVNRDQVWKAITCNAPYKAWYFMHSEDNTLLFSNYKCGHYEDAPPTNLDYVPQFLR
44E	1	DIGDIIRGKDLYRGGGRGKGKDKLEDNLKTIFKNIYEKLLQENQKNGKNEELKTRYQDENGGNYYQLREDWWALNRKEVWKAITCGATMNDIFSKNIRNSRTTLFDYNCGHHKDNNVPTNLDYVPQHLR
44E	1	DIGDIVRGRDMFKSNDDVEKGLKIVFEKINNSLTTKARKHYAHGDGSGNYYKLREAWWTANRDQVWKAITCNAPNISGYFMQSESRTQLFSNSKCGHRQGNVPTNLDYVPQYLR
44E	8	DIGDIVRGKDLYRGDKKKNQTERDEIENNLKKIFKEIHSEVTSGNNKDKLQERYEGDEANDFFKLREDWWTANRSTVWKAITCGAPTDAQYFGGTCRGRGKYPTLTNEKCRCDGANIVPTYFDYVPQYLR
44E	7	DIGDIIRGKDLYIRNKREKRRLEDNLQKIFKEIYEELKRGVKRKEAEKHYEDGAPEFYKLREDWWDANRLEVWKAITCEAQGFNYFRRTCSGGTSTTHGKCHCIGGTVPTYFDYVPQYLR
44E	7	DIGDIVRGRDMFKSNEDVEKGLKVVFKKIHDKLKQPANSYYNADGEGNFYKLREAWWTANRDQVWKALTYNSGEDAGYFIHSNNEQFFSGSKCGHDENKVPTNLDYVPQYLR
44E	5	DIGDIIRGKDLYLSYDKKEKEQRDKLEQKLKEIFKKIYNKLIGDLTNKKRKNVALQERYQNDTGDFFKLREDWWTANRHTVWKAITRGTHEGDTYFRQTCNGKEPTKGYCRCNGDQPGQDNPNTDPPTYFDYVPQYLR
44E	3	DIGDIIRGKDLYLGNDDEERKKRKQLENNLKTIFKQIHEGLSRKNGVKDHYNDLKGDFFKLREAWWNNNRKMVWRAITCGAGSGKYFRPTCGINDSWTGDDCRCTTHDVPTYFDYVPQYLR
44E	2	DIGDIVRGKDPFYGNTHESTQREKLEKNLKDIFEKIHDEVTSGKNGKTNGQALQARYKEDPDNNYSKLREDWWTANRHTVWKALTCNAGGSQYFHATCSDGKGSFYQAKDHCRCNDGDVNIVPTYFDYVPQYLR
44E	2	DIGDIIRGKDLYRGGGRGKGKDKLEDNLKTIFKKIYNDVTSGNNKEELQKRYQDDNGGNYYQLREDWWDANRETVWKAITCDAGGYSYFRPTCGEGRPTYEKCRCVSTDPPTYFDYVPQYLR
44E	2	DIGDIVRGRDLFRGNDGEKKKREDLENKLKKIFGIIYGKLKNGKTTDQKQTLKTRYKDPKDPDFFKLREDWWDANRETVWKAITCEVKSGSDYFRPTCNGKEPTKGYCRCNGDQPNDHKANIDPPTYFDYVPQFLR
44E	1	DIGDIVRGKDLYLGDKKEKLKLENNLKRIFQKIYDKLDDTVVQEHYSDDDKGTKNYYKLRNDWWEANRQEVWKAITCGAAGGTYFRKTCAGGTSLTQDNCRCAINDVPTYFDYVPQYLR
44E	1	DIGDIIRGKDLYRGNSKEKDKLEQNLKNLFKKLYEELTKTNGELQTRYQDRTGNYYQLREDWWDANRQEIWNAMICGVEENAKYFREKNSNGNTCTVNKCKCATGDVLTNFDYVPQYLR
44E	1	DIGDIIRGKDLYRGNNGKDKLENNLKEIFKKIYGKLTDRRAKDHYKDEDGSGNFYKLREDWWNNNRKMVWRAITCHAGESDKYFRYACSGGKTPTKGKCRCPIYKVPTYFDYVPQYLR
44E	1	DIGDIVRGKDLFRGNDEEKRQRQKIEDNLKEIFTQIYNDVTKTSDKNGKTNVAEELQKRYQGDEANNFYKLREDWWTANRHTVWKAITCNDDKKLRDASYFRPTCNGETPTDDKCRCTKPNDDQVPTYFDYVPQYLR
44E	1	DIGDIIRGKDLYRGNKQEKDKLQDQLKKYFKKIYDNLEGAAQKHYEGDTTNYYKLREDWWNANRFDVWKAITCKATDTQYFRNTCSGGKSPTTVECHCIDQTVPTNFDYIPQYLR
44E	1	DIGDIIRGKDLYRGNNGKDKLEDNLKTIFKKIYNDVTSGNNKEELQKRYQDDNGGNYYQLREDWWDANRETVWKAITCDAGGYSYFRPTCDEGRPTYEKCRCVSTDPPTYFDYVLQFLR
44E	1	DIGDIIRGKDLYLSYDKKEKEQRDKLEQKLKEIFKKIYNKLIGDLTNKKRKNVALQERYQNDTGDFFKLREDWWTANRETVWKAITCAAKVGDTYFRQTCNGKEPTKGYCRCNGDQPGQDNPNTDPPTYFDYVPQYLR
44E	1	DIGDIIRGKDLYLGNDDEERKKRKQLENNLKTIFKQIHEGLSRKNGVKDHYNDLKGDFFKLREDWWDANRHQVWRAITCSAGGGRYFRATCSDEKHPTPTDDKCQCINFSVPTYFDYVPQYLR
44E	1	DIGDIVRGRDLFRGNDGEKKKREDLENKLKKIFGIIYGKLKNGKTTDQKQTLKTRYKDPKDPDFFKLREDWWDANRETVWKAITCEVKSGSDYFRQTCNGKEPTKGYCRCNGDQPGQDNPNTDPPTYFDYVPQYLR
44E	1	DIGDIVRGRDLYGGNKKKDKLEKNLKTIFKEIYDKLDGKKGKEAKDRYKDDEANNFFKLREDWWDANRHQVWRAITCSAGGGRYFRATCSDEKHPTPTDDKCQCINFSVPTYFDYVPQYLR
44F	3	DIGDIVRGKDMFKPNSDDKVEKGLQVVFGKIYKSLPLEAKNHYKDDNGSENYYKLREDWWAINRKEVWNALTCDAPRDADYFKNVAGNTQQFTDIGKCGHKQGNVPTNLDYVPQFLR
44F	74	DIGDIVRGRDLYRGGNTKEKEKRKQLEENLKEIFENIRKENNSKLKSLTDDQIREYWWEANRETVWKAITCDEDKKLKDASYFHATCGDSGSPSMAKNKCRCNGDQPKSGKGGEVNIVPTYFDYVPQYLR
44F	9	DIGDIIRGKDLFRGYDKKDREQKQKIQDNLKAIFKEIYDNLMENLKEDPTKKDGAQKRYNGDEDKNFFKLREDWWTENRATVWKAITCSADHGNAYFRTTCDSGDGRGEAQANKYCRCNGDQPNADVPNIDPPTYFDYVPQYLR
44F	1	DIGDIVRGRDMFKPNDKDAVRHGLKVVFKKIYDKLSPKVQEHYKDDDISGNYYKLRDAWWTVNRNQVWEAITYKAPRKADYFRNISKRIREFTSVGQCGHNKGSVPTYLDYVPQFLR
44F	1	DIGDIVRGKDLYLGDNGKDKLESNLKKIFGKIYEKLDGKKGKKQDAKDRYKDDTDGNYYKLREDWWYANRKMVWRAITCGAGGSQYFRKTCSNDTADTNEKCRCPIYKVPTYFDYVPQYLR
44F	1	DIGDIVRGKDLFLGHSKEKEKLEQNLKNLFKQLYEELKKNNKNEAIKTHYEKDGQNYYKLRNDWWDANRLEVWKAIICKAEQNDKYFRESSSNKGGTYKNCRCASGSVLTNFDYVPQYLR
44F	1	DIGDIIRGKDHYLGNNQEKEKLQENLRQIFQNIMDKNEDLKDLPLDAVREYWWALNRNDVWKAITCNAQGFNYFRHTCNGGEQTKGYCRCKDDQVPTYSDYVPQYLR
44G	5	DIGDIIRGKDMFKRTDKDYVENGLREVFNNIYGQLEYNAKAYYSDKDRSGNYYKLREDWWTVNRDQVWKALTCKAPKGANYFRKISGDTEVFTSAGKCRHNDNSVPTNLDYVPQYLR
44G	37	DIGDIVRGRDLYGGNNKRRQQLEENLRKIFANIYEELSRTPTKNGQKSAKDRYGSDTTNYFQLREDWWTANRETVWKAITCGTHDGASYFRATCSDGRGGAQAKNKCTCNNGDVPTYFDYVPQFLR
44G	19	DIGDIVRGKDLFLGHNQRKINLEKSLHRMFKNIRNENNNLGKLSNEQLREYWWALNRKEVWKALTCSDELTGASYFHATCIDGQSGAQAKNKCRCGDDKKPNDQVPTYFDYVPQFLR
44G	10	DIGDIIRGKDLYRGNNKKDKLEENLKTIFGKIHNGLDGEAKKHYENDTANYYQLREDWWYINRKDVWKAMICYADRDNTYFRKKTSEGRSCTVQKCKCLNGDPPTNLDYVPQYLR
44G	6	DIGDIVRGKDLYIRNKKKDKLEENLKTIFGKIHSDVTSGKNGSNGEAAKKRYGKDPNFFQLREDWWYANRETVWKAITCNAGGGTYFRHTCNGQNKTQNNCRCKDKKGKNTDQVPTYFDYVPQFLR
44G	2	DIGDIVRGRDLYHGKKKRGQTETERDKIEKNLQKIFGDIYEGLTTTRGKQNGELQKRYKDDAKKNFYQLREDWWTANRHTVWKALTCKADDSNRYFRQTCDDNGTFSHANYKCRCKKNDGKNETDQVPTYFDYVPQFLR
44G	1	DIGDIVRGKDLYIRNKKKDKLEENLKTIFGKIHSDVTSGKNGSNGEAAKKRYGKDPNFFQLREDWWYANRETVWKAITCNAGGGTYFRHTCNGRNKTQNNCRCKDKKGKNTDQVPTYFDYVPQFLR
44G	1	DIGDIVRGRDLYGGNNKRRQQLEENLRKIFANIYEELSRTPTKNGQKSAKDRYGSDTTNYFQLREDWWTANRETVWKAIMCGTHDGASYFRAACSDGRGGAQAKNKCTCNNGDVPTYFDYVPQFLR
44G	1	DIGDIVRGKDLFLGHNQREINLEKSLHRMFENIRNENNNLGKLSNEQLREYWWALNRKEVWKALTCSDELTGASYFHATCIDGQSGAQAKNKCRCGDDKKPNDQVPTYFDYVPQFLR
44G	1	DIGDIVRGRDLYGGNNKRRQQLEEDLRKIFANIYEELSRTPTKNGQKSAKDRYGSDTTNYFQLREDWWTANRETVWRAITCGTHDGASYFRATCSDGRGGAQAKNKCTCNNGDVPTYFDYVPQFLR
44H	43	DIGDIIRGKDLYRRDSRTDKLEENLRKIFANIYKELKNGKKWAEAKEYYQDDGTGNYYKLREAWWALNRKDVWKALTCSAPRDAQYFIKSSVRDQTFSNDYCGHGEHEVLTNLDYVPQFLR
44H	42	DIGDIIRGKDLYLGHEQGNNKLEARLKTIFQNIKNKNKSPLDKLSLEQVREYWWALNREDVWKALTCFADGSEEYFIQSENNTQLFSNPKCGHEQGNVPTNLDYVPQFLR
44H	2	DIGDIVRGRDMFKSNDNVEKGLKVVFKKINENLKEKGIHDYDDKYGNYYKLREDWWTVNRNQVWEAITCEAPGDAHYFRKGPDGSDVFSNSGPCGRKELTVPTYLDYVPQFLR
44H	1	DIGDIIRGKDLYIRNKREKDRLEKNLKKIFEKIKGNNRKLSTLEDDQIREYWWELNREMVWYAITCGAAGGTYFRGTCGDSGSPTKGKCRCPSHKVPTYFDYVPQYLR
45A	5	DIGDIIRGKDMFKRTDKDYVENGLKAVFKKIYEGLKNKGANVHYKDDGSGNYYKLREAWWTSNRDQVWKALTCTAPYGANYYRKYSNNIQDFTSEGKCGHKETERDLPTNLDYVPQFLR
45A	5	DIGDIVRGRDMFKRNDQDDVEKGLKIVFEKIYNKLGTEGKEYYNDTNNKINYVKLREDWWTANRDQVWRAITCYIPYYVNYFKKTPHDIIVFTNDGKCGHYEGAPPTNLDYVPQFLR
45A	2	DIGDIVRGKDLYIGNGDYKKKVSNNLKTIFKKIYEQLTKKYKETETLYKDEEGNYLKLRDDWWNANRDDVWYAITCSAPYKSQYFIKSSDKEHSFSSEYCGHRQRSVPTNLDYVPQFLR
45A	1	DIGDIVRGKDLFLGGKKKEKEKIYGNIEKIFENIRKNNSSLRKLTNEQVREYWWALNREDVWKALTCFADGSEEYFIQSENNTQLFSNPKCGHEQGNVPTNLDYVPQFLR
45A	31	DIGDIIRGKDLYIRNKREKRRLEDNLQKIFKEIYEELKRGVKRKEAEKHYEDGAPEFYKLREDWWDANRLEVWKAITCEAQGFNYFRRTCSGGTSTTHGKCHCIGGTVPTYFDYVPQYLR
45A	11	DIGDIVRGKDLYGGGGRGRKKLEDNLKKIFDKIKRNNSKLGTLEDEEIREYWWALNRKEVWKAITCEHAGGKYFRATCGGDGKTATQASNKCRCPNGTNETDQVPTYFDYVPQYLR
45A	7	DIGDIVRGKDLFIGYNQKDRAQKKKLQDNLKDIFKKIYEELTKTSGSNGKNGQTLKDRYQKDGGNYYKLREDWWTANRHTVWEAITCNAGSGTYFRPTCGDSDSPSQAQKQCRCDDKPNAGKGSGDGDVNIVPTYFDYVPQYLR
45A	5	DIGDIIRRRDLYRGNDEEKKKREDLENKLKEIFKNIKNENTELSTLTTEKVREYWWYANRATVWKAITCKANGTYFRPTCGDSGSPSQAQNQCRCAANIDPPTYFDYVPQYLR
45A	2	DIGDIIRGKDLYLGHEQGNNRLEARLKTIFQNIQYKNKSPLDKLSVDKVREYWWALNRDQVWKAITCGATMKDISFKNIGHAKMILFDYKCAHHKDNNVPTNLDYVPQFLR
45A	1	DIGDIVRGKDLFYGNTQEKEKREKLDENLKTIFKNIYDNLNGAQKHYKDTTNYYQLREDWWNANRLDIWKAMICKAPGNAQYFRNTCSNGEKPTGEKCQCIDGTVPTNLDYVPQYLR
45A	1	DIGDIVRGKDLFLGHKQRKRKLEENLKQMFENIQSTIDQLKGLSIDAVREYWWALNRQDVWKAITCSAGEDDTYSINTGNSNMFFWNYKCGHEESRVLTNLDYVPQFLR
45A	1	DIGDIIRGKDLYRRDNKKDKLESKLKEVFGKIHDNLKDARTHYSDTTNYFQLREDWWALNRKEVWKAITCNDVGAHYFRATCGSGNWTGEDCRCPNETDQVPTYFDYVPQYLR
45A	1	DIGDIIRGKDLYIRNKREKRRLEDNLQKIFKEIYEELKRGVKRKEAEKHYEDGAPEFYKLREDWWDANRLEVWKAITCEAQGFNYFRRTCSGGTSTTHGKCHCIGGTVPTYSDYVPQYLR
45A	1	DIGDIIRGKDLYLGYNRKEKAQKEKLEGKLQSFFKQIHSSLEKKERNHYNDDTPDFFKLREDWWNANRATVWKAITCDAGGSQYFRATCNGQHKTQNNCRCENKSGEPQDQVPTYFDYVPQYLR
45B	83	DIGDIIRGKDLYRGDKEKKEKLELKLKSFFKNIYDDLINDQGKKDAAIKHYSDPKGNYYQLREDWWDLNRHDVWKAITCSAPNEAKYNVIASDGTTTKSNYKKCRNIADVTTYFDYVPQFLR
45B	2	DIGDIIRGKDLYRGDKEKKEKLELKLKSFFKNIYDDLINDQGKKDAAIKHYFDPKGNYYQLREDWWDLNRHDVWKAITCSAPNEAKYNVIASDGTTTKSNYKKCRNIADVTTYFDYVPQFLR
45B	1	DIGDIIRGKDLYRGDKEKKEKLELKLKSFFKNIYNDLINDQGKKDAAIKHYFDPKGNYYQLREDWWDLNRHDVWKAITCSAPNEAKYNVIASDGTTTKSNYKKCRNIADATTYFDYVPQFLR
45B	1	DIGDIVRGKDLFLGNDKEKEKREDLEKKLKEIFKQIHGGLKNGELQERYKDDTANYYQLREDWWDANRATVWKAITCEANGTYFRATCGSSGETPHVTPSRCRCSDNPNTDPPTYFDYVPQFLR
45C	58	DIGDIIRGKDLFLGHKQRKRKLEENLKQMFENIRNENNEKLKSLTDDQIREYWWEANRREVWKAITCGTGENDKYFKQSSEGIYSFTNGRCGREDENVPTNLDYVPQHLR
45C	13	DIGDIVRGKDLYLGNTYESAQRIILENNLKTIFKKIYDKLDGKNGKTNGIEERYGGDGDNFFKLREDWWTANRHTVWEAMTCHAGDSDEYFRKTCSKGQGETQGKCRCPKTSGDVNIVPTYFDYVPQYLR
45C	5	DIGDIVRGKDLYLGDKKKDRQEKVRLEDNLKTIFEKIHGGLSKKDAKDHYQKDGDKFFQLREDWWTANRAKVWEALTCHAPPDAKYFRGTCGDNEKTAPQAKNQCRCEGANANQVPTYFDYVPQYLR
45C	2	DIGDIIRGKDLYLGKKKRGQTEREKLEEKLQSFFKQIHGGLDGEAKDRYQKDGDNFYQLREDWWDANRQDIWKAITCDAPEDAKYFRNACSEGTTPTQGKCRCATNYVPTYFDYVPQFLR
45C	1	DIGDIIRGRDLYGGSKKEKQKRDELDDKLKKIFENIKKSDTKLTKLNDDQIREYWWEANRETVWKALTCDAGENDKYFRNTCNGGEQTKGYCRCNGDKPDNDMVNIDPPTYFDYVPQYLR
45C	1	DIGDIIRGKDLFLGHKQRTRKLEENLKQMFENIRNENNEKLKSLTGDQIREYWWEANRREVRKAITCGTGENDKYFKQSSEGIYSFTNGRCGREDENVPTNLDYVPQHLR
45C	1	DIGDIVRGKDLFYGNTQEKEKRDELEQNLKKIFTQIYNDVTTNGKNGAKDRYKDTDNYYELREDWWTANRETVWEALTCDARDNAEYFRKTACGTGTSTHKQCRCIDKPNTDPPTYFDYVPQFLR
45D	5	DIGDIIRGKDLYLGNGDYKKKVSNNLKTIFNKIYENLNDPNVKAHYQKDAPNYYKLREYWWTANRDQVWKAITCNAPYKAWYFMHSEDNTLLFSNYKCGHYEGSLTNLDYVPQFLR
45D	37	DIGDIVRGKDLYRGYDDEEKNRRKKLQQNLKKIFKNIYKDVTKTNGEPAKKRYNDTTDYFQLREDWWNANRHTVWEAITCAAKVGDTYFRATCSDSGDGKNQSQAKDNCRCEKKMGTSDNVNIVPTYFDYVPQYLR
45D	24	DIGDIIRGKDLYVGNRKEKEKEKLQQRLKEIFKKIYDALPHEKKLRYNGDCQNYYQLREDWWNANRREVWKAMTCDAPSNAYYFRNTCPGGTSWTTDQCQCISGTVPTYLDYVPQHLR
45D	1	DIGDIVRGRDLFYGNPQEKEQREKLEENLKRYFQQIHKEVTKGGTNGQALKRRYDGDTTNFFKLREDWWTANRATVWKAITCEAQGFNYFRHTCGTGKPTNDKCRCTKTSDNVSIVPTYFDYVPQYLR
45E	78	DIGDIVRGKDPFYGNTHESTQREKLENNLKTIFKKIHGNLRNGVKDRYNGDGDNYFQLREDWWTANRATIWEALTCDARNNAEYFRQKACAGTSATDGQCRCPNGNNQVPTYFDYVPQHLR
45E	2	DIGDIIRGKDLFIGNNRKGEKLEAKIKEYFQKIYKQLVKKKEDAQTHYSDSTNFYQLREDWWNINRKEVWKAITCEVQGFNYFRHTCNGQNPTQNNCRCPKGDQVPTYFDYVPQFLR
45E	2	DIGDIVRGRDLYLGYDDGEKKQRKQLEDKLKEIFKKIHEDVTSGKTNKEAAKERYQNDTTNFFQLREDWWAANRATVWKAITCSEKLSNSKYFRLTCDTGKGPSVANHYCRCDGSNADQVPTYFDYVPQFLR
45E	1	DIGDIIRGKDLFLGNSKEKVKLEKKLKKIFDKIKKSDEKLTSLKDEQIREYWWALNRQTVWKAITCNATGGKYFRNTCGSGKTASATYDKCHCIGQAVPTYFDYVPQYLR
45E	1	DIGDIIRGKDLYIGNKKKKQNGKKTEREKLEENLKRIFGDIYEGLTTTRGKKGHKSAKEHYQDKNGGNFFKLREDWWNANRETVWKAITCEANGTYFRATCDIDRGFSQATKQCRCDKDKGANADQVPTYFDYVPQYLR
45E	1	DIGDIIRGKDLFLGHKQRKRKLEENLKQMFENIRNENNEKLKSLTDDQIREYWWEANRREVWKAITCGTGENDKYFKQSSEGIYSFTNGRCGREDENVPTNLDYVPQHLR
45F	16	DIGDIIRGKDLYIGNGDYKKKVSNNLKTIFKKIYDDLNVKVKETYKGDENYYKLREHWWTVNRDQVWKAITCNAPYKAQYYIKSSRDDLTFSNEHCGHYKNGDPLTNLDYVPQFLR
45F	4	DIGDIVRGRDMFKSNEMVEIGLKKVFKKIHGKLNGAAISYYNADEKGNFYKLREAWWNVNRNKVWEAITCDAPQKANYFRKGSDGSDVFTSQGYCGRKELTVPTYLDYVPQFLR
45F	2	DIGDIVRGRDMFKRTDKDYVENGLKKVFKKIYNKLGTQEKNYYNNTGNNVNYAKLREDWWMANRDQVWKAITCKAPQKANYFRKGSDGSDVFTSQGYCGRKELTVPTYLDYVPQFLR
45F	1	DIGDIVRGKDLFLGNNDNDKVKKEKLRGNLEKIFEKIKTSNANLNTLSLEQVREYWWALNREDVWKALTCFADGSEEYFIQSENNTQLFSNPKCGHEQGNVPTNLDYVPQFLR
45F	1	DIGDIIRGKDLYLGDQERKHLLEKRLETIFANIQDNNTELKNIPLPKVREYWWALNRDQVWKAITCKAPTGADYFVYKPNGVRTFTNTKCRHNEGIVPTNLDYVPQYLR
45F	1	DIGDIVRGKDMFKRNDKVENGLKKVFDKIHKKLGTEGKEYYNDTNNKINYVKLREDWWTANRDQVWRAITCYIPYYVNYFKKTPDDIIVFTNDGKCGHYEGAPPTNLDYVPQFLR
45F	1	DIGDIVRGKDMFNRNDKVENGLREVFKKIKDDLKKQGIIDYDNDPNYYKLREDWWTANRDQVWRAITCDAPYKSRYFIQSENNTQLFSNRQCGHGEHEVLTNLDYVPQFLR
45F	22	DIGDIVRGKDLHLRHEPGIQHLEKRLESMFEKIQKNNNNKLSNLSTKEVREYWWALNRVQVWKAITCRAEEKDIYSKTANGNTTLWNDNCGHHVNQDVPTNLDYVPQFLR
45F	20	DIGDIVRGRDMFKPNEEDAVQKGLKVVFRKIYNGLKDKRIHHYKDDDISGNYSKLREDWWNVNRDQVWKAITWDAPQKVDYFRKISEDTRTFENAGKCRRNDNKVPTNLDYVPQFLR
45F	4	DIGDIIRGKDLYIRNKQEKDRLEKNLKKIFAKIYSSLQDKNKETHYGGDAPDFYQLREDWWALNRQEIWNSIICGVEKNEKYFKDTCSSKGGTYEKCRCHSGSVLTNFDYVPQYLR
45F	2	DIGDIVRGRDLFYGNPQEKKKRDELENKLKDIFGHIYEELKNGKKGEIETRYNGDKENYYKLREDWWNANRQQVWKAITCAAKVEDTYFMESRTNSYKFSGGKCGHNDDNVPTNLDYVPQFLR
45F	1	DIGDIVRGKDLHLRHEPGIQHLEKRLESMFEKIQKNNNNKLSNLSTKEVREYWWALNRVQVWEAITCRAEEKDIYSKTANGNTTLWNDNCGHHVNQDVPTNLDYVPQFLR
45G	35	DIGDIVRGRDLYRGNKKENKQREQLQQNLKNIFAKIYNEVTNGRNGQKSEEAKERYKDTANYYELREDWWEANRKQIWQAMTCSEELRGDAYFRTTCNGGERAEGYCRCNGDQPNADKANVDPPTYFDYVPQFLR
45G	9	DIGDIVRGKDLYLGYDDKEKKRRDKLEENLKKIFWKIHDDVTNGSNGELKTRYEGDKENFYQLREDWWDANRATVWKAITCSDELSNYKYFRTTACAGKTPTQGYCRCDDDKPGVDKPNIDPPTYFDYVPQYLR
45G	7	DIGDIVRGRDLFRGNDKEKDQRKKLQQNLKTIFKQIHDDVMKTSGSNWQALQKRYKGDKENYFFQLREDWWTANRSTVWKAITCGVSGSHYFRATCNGEERTKGDCRCPNGDQVPTYFDYVPQYLR
45G	4	DIGDIVRGKDLFLGHQQRKRKLEENLRKIFKEIHNNLQDNEAKKHYNDNDNDRNYYQLREDWWNANRKEVWKAITCKAERDDTYSINTGNGNMVFWNYKCGHDNDKVTTNLDYVPQYLR
45G	3	DIGDIVRGKDLYLGNKKKKLNGKKTEREKLEENLKTIFGNIYEELKNGKTTVQKQTLQARYKGDDPDFFKLREDWWALNREKVWKAITCKADTGNAYFRPTCSDSHHKGSCSQANNYCRCGDDKPGEDKPNTDPPTYFDYVPQYLR
45G	3	DIGDIIRGKDLYRGNNGKDKLEDKLKEVFGKIHGGLIKNGRNGKEAQEYYKKDDKGTKNYYKLREDWWNANRQQVWYAITCGAAGSQYFRPKCGSGNNATQSKDKCRCTTHVVPTYFDYVPQYLR
45G	1	DIGDIVRGKDLFIGTKDEKKPLEENLKKLFKKLYEELIKDKTNRKEIKSRYEDNSLHYYKLREDWWNANRQQVWKAITCSAPQDAKYIKRKPNGYITESAIGQCRCVTQDVPTNFDYVPQYFR
45G	1	DIGDIIRGKDLFIGNNRKGEKLEAKIKEYFQKIYKQLVKKKEDAQTHYSDSTNFYQLREDWWNINRKEVWKAITCEVQGFNYFRHTCNGQNPTQNNCRCPKGDQVPTYFDYVPQFLR
45G	1	DIGDIIRGKDLYIRNKREKRRLEDNLQKIFKEIYEELKRGVKRKEAEKHYEDGAPEFYKLREDWWDANRLEVWKAITCEAQGFNYFRRTCSGGTSTTHGKCHCIGGTVPTYFDYVPQYLR
45H	25	DIGDIVRGKDMFKPNNDDKVEKGLKNVFKNIHENLRGPAKNYYADDKSGNYIKLREAWWTANRDKVWQAITCKAPTGADYFKKKSVDTVDFTNDGKCGHTEGTVPTNLDYVPQFLR
45H	3	DIGDIIRGKDLYLGKNESEKRTKEKLQGNLVNIFKKFKDRYVELKNVPIDDIREYWWALNRKDVWKALTCNAPYEAQYYIKSSRSELSFSNEYCGHKKNEDPLTNLDYVPQFLR
45H	3	DIGDIVRGKDMFKRNEEDAVQKGLRAVFKKINDNLNEKRITHYNDGSGNYYKLREAWWKANRDQVWKAITCKAPGDVNFFIKNSDGSRGFTSQGQCGRNERNVPTNLDYVPQFLR
45H	3	DIGDIVRGRDMFKSNEMVEIGLKKVFKKIHGKLNGAAISYYNADEKGNFYKLREDWWTVNRDQVWKAITCKAPQKANYFRKGSDGSDVFTSQGYCGRKELTVPTYLDYVPQFLR
45H	2	DIGDIIRGKDLFLGNNDNDKVKKEKLQNNLKSIFAKIYKELKLEKNSDYKDDDGSGNYYKLREAWWTSNRDQVWKAITCRAPKNAHYFIKSSASDQSFSNEYCGHRQGSVPTNLDYVPQFLR
45H	2	DIGDIIRGKDLYLRNSREKEKLQTNLKSIFQNIYKNLKNPAQNHYRDPHGNYYKLREDWWTANRDQVWKALTCFADGSEEYFIQSENNTQLFSNPKCGHEQGNVPTNLDYVPQFLR
45H	2	DIGDIVRGRDMFKSNPEVEKGLQVVFKKIYEGFLDKGVKVHYKEDKDGNYVKLREVWWALNRDQVWKAITCKAPGDVNYFRKISEDTRTFENAGKCRRNDNKVPTNLDYVPQFLR
45H	2	DIGDIVKGKDMFKRTDKDDVEKGLKVVFSKIYNSLPLPAQKHYAHGDGSVNYYKLREDWWTINRDQVWRAITCDAPRDADYFRKGSDGSNLFSNNGPCGRNETDVPTNLDYVPQFLR
45H	1	DIGDIIRGKDMFKRNDQDDVEKGLKIVFEKIYNKLETQENNYYNNTGNNVNYAKLREDWWTANRDQVWRAITCYIPYYVNYFKKKSDDTIVFTNDGKCGHYEGAPPTNLDYVPQFLR
45H	1	DIGDIVRGRDMFKSNEMVEIGLKKVFKKIHGKLNGAAISYYDADEKGNFYKLREAWWNVNRNKVWEAITCKAPQKANYFRKGSDGSDVFTSQGYCGRKELTVPTYLDYVPQFLR
45H	1	DIGDIIRGKDLYRGGGRGRKKLEDNLIEIFTQIYKDVTSSGSNVEALKTRYENDTDNYYKLREDWWTANRHTVWKAMTCNAPDNAKYFKPPKNRIREFTGGYCGRDETDVPTNLDYVPQFLR
45H	1	DIGDIVKGKDMFKRTDNDEVWKGLRAVFKKIHDNLSSEVKNAYPDDGSGNYYKLREAWWNVNREQVWKAITCEASKNANFFIKNSDGSRDFTSEGQCGHNDKSVPTNLDYVPQFLR
45H	3	DIGDIIRGKDLYLDHEPGKQHLEERLEQMFKNIQRNNIKLQTLTLHQVREYWWALNRVQVWKAITCRAEEKDIYSKTANGNTTLWNDNCGHHVNQDVPTNLDYVPQYLR
45H	3	DIGDIVRGKDLYRGVNGNDKLEKNLKTIFGKIHSGLTKKGAKDHYQDRSGNYFQLREDWWNANRIMVWYAITCGAAGGKYFRRTCSNGRSETNNNCRCTTRVVPTYFDYVPQYLR
45H	2	DIGDIVRGKDLYRGYDDEEKKQRDQLESKLKEIFGDIYNELTKKKGKNVEALKDRYKKDGDNFFQLREDWWYANRQQVWKAITCKAPEEDHYFKPAQNRTREFTDGQCGHKQANVPTYLDYVPQHLR
45H	2	DIGDIIRGKDLYLGDQQEKDRLEENLRKIFKKIYEGLSKNGAEERYNGDGDNFFKLREDWWTANRDQVWRAITCKAPDKANYFEYNSDNISKFSSDNCGHEQGNVPTNLDYVPQFLR
45H	2	DIGDIVRGKDLHLRHEPGIQHLEKRLESMFEKIQKNNNNKLSNLSTKEVREYWWALNRVQVWKAITCRAEEKDIYSKTANGNTTLWNDNCGHHVNQDVPTNLDYVPQFLR
45H	2	DIGDIIRGKDLYLVDQETKQHLENRLESMFQNIQYNNTELKNIPLHELREYWWALNRVQVWKAITCDATMNDISFKNIGNGNTILWNEKCGHGDYNLLTNLDYVPQFLR
45H	2	DIGDIVRGKDLFRGYDDEEKNRRKQLEKKLKEVFENIYNDVTKKSGKKKEEAEERYGKDPEFFKLREDWWYANRGTVWKALTCEAPNNDKYFRHTCGAGEKRTETYYKCQCVDGDPPTYFDYVPQYLR
45H	1	DIGDIVRGKDLFIGNNKRDKLEKQLQKYFNNIYENLEGAAKACYNGDKENYFFQLREDWWTANRHTVWKAITCGVKDNRYFRATCSDSGDGKGPSMTPNKCRCNDNQVPTYFDYVPQFLR
45H	1	DIGDIVRGKDLYRGVNGNDKLEKNLKTIFGKIHSGLTKKGAKDHYQDRSGNYFQLREDWWNANRIMVWYAITCGAAGGKYFRRTCSNGRSETSNNCRCTTRVVLTYFDYVPQYLR
45H	1	DIGDIVRGKDLYRGVNGNDKLEKNLKTIFGKIHSGLTKKGAKDHYQDRSGNYFQLREDWWYANRQQVWKAITCKAPEEDHYFKPAQNRTREFTDGQCGHKQANVPTYLDYVPQHLR
45H	1	DIGDIIRGKDLYLGNPQESAQRIILENNLKKIFGDIYKELSTTKNGAQTYYQDKSGGNFFKLREDWWTANRETVWEALTCDARDNADDKYFRKTCSNDKTETDKKCRCPNGDQVPTYFDYVPQYLR
45H	1	DIGDIIRGKDLYLGNKKERARLEENLQKMFRNIYDNLVIEKPQAKDHYKEDPDKNYFQLREDWWNANRQQVWKAITCDAHGTYFRKTCGSNENTATQARDKCRCPSHKVPTYFDYVPQYLR
45H	1	DIGDIIRGKDLYIGNKKENKQRKQLEDNLKKIFKNIYGKLDKKDRYNGDDNYYQLREDWWDANRQEIWKALTCNAGGGTYFRFTCSNDTTLAHKNCTCISGDPPTYFDYVPQFLR
46A	31	DIGDIVRGKDLYIRNKKKDKLEENLKNMFQYIKTKHNTKLGQLTLDQVREYWWALNRETVWKALTCDHRLAGAHYFRATCSDSHRSETFSQAKDKCRCNDDKKPGKPKDGDGDVTIVPTYFDYVPQFLR
46A	16	DIGDIVRGKDLYHGKKKRGQTEREKLEENLKKIFENIYEELKGAKTRYEGDKNNNFFKLREDWWNANRDQVWKALTCDDKLSNYKYFRATCSDRQGEAQAKNKCRCEGANIVPTYFDYVPQFLR
46A	11	DIGDIVRGRDLYRGNKKENKQREKLEENLQKIFKEIHSGLSTKNGVKDRYQNDGDNYFQLREDWWTANRETVWKAITCDADGSYFHATCSERNGGCSQANNKCRCKDENGKNTDQVPTYFDYVPQYLR
46A	7	DIGDIVRGRDLYFGNSKEKNRRENLENNLKEIFKNIYDDLTKDNDNAALKTRYQHDAPDYYQLREDWWEENRQQVWKALTCDAGGGTYFRFTCSNDTTLAHKNCTCISGDPPTYFDYVPQFLR
46A	4	DIGDIVRGRDLYFGKRKKKKQNEKETERDQLEQKLKGIFAKIYNDVTRGKKGAKEYYKDENGGNFFKLREDWWTANRHTVWKAITCSDKLRDASYFHATCSDSDGKGSFSQANHQCRCEKKSGTSGEGDVTIVPTYFDYVPQFLR
46A	2	DIGDIVRGKDLYHGKKKRGQTEREKLEENLKKIFENIYDDLTKDNDNAALKTRYQHDAPDYYQLREDWWEENRQQVWKALTCDDKLSNYKYFRATCSDRQGEAQAKNKCRCEGANIVPTYFDYVPQFLR
46A	1	DIGDIVRGRDLYFGNSKEKNRRENLENNLKEIFKNIYDDLTKDNDNAALKTRYQHDAPDYYQLREDWWEENRQQVWKALACDAGGGTYFRVTCNDNGTFSQANDECRCKDKKGKNTDQVPTYFDYVPQFLR
46A	1	DIGDIVRGRDLYFGNSKEKNRRENLENNLKEIFKNIYDDLTKDNDNAALKTRYQHDAPDYYQLREDWWEENRQQVWKALTCDAGGGTYFRVTCNDNGTFSQANDKCRCKDKKGKNTDQVPTYFDYVPQFLR
46B	1	DIGDIIRGKDLFLGNDKEKDQRKKLDENLKDIFGKIYNELTSTSWRNKRTNGAEARYKDESGNYFQLREDWWTANRETVWKAITCGTGESDTYFKQSSEGKYSFTNGQCGRNEGKVPTNLDYVPQFLR
46B	68	DIGDIIRGKDLYLGNDKENDKLERKLKKIFKEIYGGLTTTKGAQKRYKKDGGNFFKLREDWWEANRETVWKAMTCSEQLKGNKYFRPTCSDSGDEEKKSTLASNKCRCTKPNADQVPTYFDYVPQYLR
46B	2	DIGDIIRGKDLYLGNDKENDKLERKLKKIFKEIYGGLTTTKGAQKRYKKDGGDFFKLREDWWEANRETVWKAMTCSEQLKGNKYFRPTCSDSGDEEKKSTLASNKCRCTKPNADQVPTYFDYVPQYLR
46B	2	DIGDIVRGRDIFRGNDEEKKKRKQLDKKLKVIFGKIYKDVTSTNGKAAKERYQKDEKDGNYFQLREDWWDANRATVWKAITCKANGTYFHATCGESRSPSMTPSQCRCGDRDVTIVPTYFDYVPQYLR
46B	1	DIGDIVRGKDLFLGNDKEKDQRKKLDENLKTIFKNIYEKLLEENQTNGKTNEKKLALQARYKKDDDNYYQLREDWWYANRETVWKAITCNDDNKLANAQYFRGTCGSGKTATEAIHKCRCKDKNFINETDQVPTYFDYVPQYLR
46C	6	DIGDIVRGRDMFKSNEDVEKGLKIVFDKIYKKLGKEGKQYYNDENGNYYKLREAWWTANRDQVWKAITCKAPTGAHYFLKSSPDFKLFSNDYCGHKQGNVPTNLDYVPQYLR
46C	5	DIGDIVRGKDLFIGYNQKDREEKKQLQDSLKNIFGKIYNSLKDDVAKKRYNDTTNYYELREDWWDANRLDIWKAITCAARGNDLYSKNIGNGTTTVSHGRCGHEGDNVPTNLDYVPQYLR
46C	2	DIGDIIRGKDLFLGHNNKKKALLDNLEKIFNNFRAKYKDLKDVEIDDIREYWWALNRNDVWEALTCSAPGDAKYVKYFPSNTTIVSFDQCGHNDMDVPTNLDYVPQFLR
46C	1	DIGDIVRGRDMFKSNEDVEKGLKIVFDKIYKKLGKEGKQYYNDENGNYYKLREAWWTANGDQVWKAITCKAPTGAHYFLKSSPDFKLFSNDYCGHKQGNVPTNLDYVPQYLR
46C	1	DIGDIVRGRDMFKRTDKDAVQKGLRAVFKKIYDNLSSSVKQHYKEDKDENYYKLREDWWKANRDQVWKAITCKAPQGANYFRNISGDTKVFTSAGKCRHNDNSVPTNLDYVPQYLR
46C	12	DIGDIVRGRDLYLRDKGGKTKLEKNLEKIFQKIQGKYPKLNDLPLDELREYWWEENRETVWKAITCNAGGSQYFRPTCSTETWSEDKCSCPNAGVPTNFDYVPQFLR
46C	4	DIGDIVRGKDLYLRDKGGKTKLEKNLENIFEYIKNKNISTLESLTDKEIREYWWEENRETVWKAITCNAQGNKYFRPTCSEDTWSQDKCHCINDGVPTNFDYVPQYLR
46C	3	DIGDIIRGKDHFLGHKQRKKNLEKRLETMFENIRNENNKKLKGLSIDAVREYWWALNRREVWKAITCKDVSAKYFRHTCSAGKDRTATNHDCRCPKGDQVPTYFDYVPQYLR
46C	3	DIGDIVRGRDLYRGDNREKTKLESKLKEIFAKIHSEVTSGKNKDTLKTRYQDDNGGNYYKLREDWWTANRATIWEAITCNEDKKLASASYFRQTCGGDEKTGTQAKNKCRCNDNQVPTYFDYVPQYLR
46C	3	DIGDIVRGRDLYLGYDQKEKDRRDKLEKNLKTIFEKIHEDVTRGKNVEALKTRYQDDNGGNYYKLREDWWTANRETVWKAMTCKADTGNAYFRKTCNGGEPTKGYCRCNGDQPGQDRPNTDPPTYFDYVPQYLR
46C	2	DIGDIIRGKDLYLGYDKKEKEQRDEIEKNLKRIFGIIYKGLTDSGAQKHYQDDEDKNYFQLREDWWTANRHTVWKAITCDEENKISDAQYFRGTCGGEGTATLAKYKCRCAAGTVPTYFDYVPQFLR
46C	2	DIGDIVRGKDLFIGYNQKDREEKEQLQNKLKNIFKKIHSEVTSDKNGEALKTRYQKDGGDFFQLREDWWTVNRDEVWKAITCAARENDLYSKNIGNGTTTVSNEKCGHNDDNVPTNLDYVPQYLR
46C	2	DIGDIIRGKDLFLGHQQRKKYLEERLGKMFENIQVKNAKLQNLSLNHVREYWWALNRKEVWKAITCRAEEKDTYFIKSSKGVYSFPNGPCGREDENVPTNLDYVPQYIR
46C	2	DIGDIIRGKDLYLDHEPGKQHLEERLERIFANIQDNNTELKNIPLPKVREYWWALNRDQVWKAITCGATMNDISFKNIGNGNTILWNEKCGHGDYNLLTNLDYVPQYLR
46C	2	DIGDIVRGRDLYLGYDQKEKDRRDKLEKNLKTIFEKIHEDVTRGKNVEALKARYTNDGPEFFQLREDWWTANRETVWKAMTCKADTGNAYFRKTCNGGEPTKGYCRCNGDQPGQDRPNTDPPTYFDYVPQYLR
46C	2	DIGDIIRGKDLFIGYDKKDRNEKKQLQDNLKDIFKKIYEELTKTSGSNGKKSAEELQERYQKDGDNYFQLREDWWDANRQEIWKAITCHAGESDKYFREKTSEGNECTVKRCTCINLDPPTYFDYVPQYLR
46C	1	DIGDIIRGRDLFLGNTYESAQRDQLDKNLKEIFGKIHEGLSNDDVKERYKKDGDNYYKLREDWWTANRHTVWEAITCHVVSGTYFRPTCGDDNKSLSHASHKCRCNDKPNIDPPTYFDYVPQYLR
46C	1	DIGDIIRGKDLYRGDDKENIKLQDNLEKIFRNIQDKNSDKLGALSLDKVREYWWALNRNQVWKAMTCSNELKDNRYFRQTCNDNESLSHASHKCRCRSKNDKSETDQVPTYFDYVPQYLR
46C	1	DIGDIIRGKDLFLGYTKKDEKEKEKVQKNLRRIFNEIYKKMEEPAKSHYSGDSSDFYKLREDWWALNRKEVWKAITCKAKNDAEYFRKKDSDGKHCSVQNCKCVDGDPPTNLDYVPQHLR
46C	1	DIGDIIRGKDLYIRNKREKDKLESKLKEIFGDIYKELTKNGKKNGKVPENYYGDDGPNYYKLREDWWNANRLDVWKAITCSAEGYQYFRHTCSDEKHPTATQGKCQCIGGTVPTSFDYVPQYLR
46C	1	DIGDIIRGKDLFLGYDKKDREQKQKIQENLKAIFKEIYDNLMKDVTTNGKKGQKSALQKRYEGDDNYYQLREDWWDANRKEVWTAITCHAGKDDAYFRNSSNRVYLFSDGHCGRTQEGHVPTYLDYVPQHLR
46C	1	DIGDIIRGKDLYLGDNGKDRLEENLRKIFKKIYDKLDGKKGKKQDAKERYKDKDENYFQLREDWWYANRIMVWRAITCGAAGGTYFHATCGSAKTPTNKQCRCTTRVVPTYFDYVPQYLR
46C	1	DIGDIIRGKDLYRGDDKENIKLQNNLKQIFQNIQNKNEKLNGLSIDEVREYWWELNRQQVWKAITCGAPDNAQYVGLTCSEGRSSAHKKCTCANGDVPTYFDYVPQYLR
46C	1	DIGDIVRGKDLYLRDKGGKTKLEKNLENIFEYIKNKNISTLESLTDKEIREYWWEENRETVWKAITCNAQGNKYFRPTCSEDTWSQDKCSCPNAGVPTNFDYVPQFLR
46C	1	DIGDIVRGRDLFRGNDEEKKKRDELDDKLKKIFGKIKGNNNSTLTGLPLHKVREYWWYANRATVWEAITCKAKEADKYFRNTCSNDKAGTSGKCRCTKPNADQVPTYFDYVPQYLR
46C	1	DIGDIVRGRDIFRGNDEEKKKRDELDENLRKIFKKIYDNLNGAQTHYSDTTNFYQLREDWWYANRATIWEAITCNDDNKLANAQYFRGTCGSGNNARRDPSQCRCNDNQVPTYFDYVPQYLR
46C	1	DIGDIIRGKDLFIGYDEIDREQKVKLEKNLKTIFKKIHDEVTNGNKGKTLQKRYEGDTDGNYYKLREDWWDANRKEVWTAITCHAGKDDAYFRNSSNRVYLFSDGHCGRTQEGHVPTYLDYVPQHLR
46C	1	DIGDIIRGRDLYLGDRKEKVKLEKKLKQYFKNIYDKLENKEAEEYYKNNDTDKNYYKLREDWWDANRHTVWEAITCDAGNAQYFRATCSDSADGNSKSQATKQCRCQKKNGQHDTDQVPTYFDYVPQYLR
46C	1	DIGDIIRGRDLFLGNTYESAQRDQLDKNLKEIFGKIHEGLSNNDVKERYKKDGDNYYKLREDWWYANRSTIWEAITCDVHGSDYFRRTCGSGNNATQASHKCRCKDEKGTNTDQVPTYFDYVPQYLR
46D	17	DIGDIIRGKDLYLGGRGRDQLENKLKTIFAKIHSEVTNGRNVDTLKTRYGSDTTNYFQLREDWWTANRHTVWKAMTCNAPKEDHYFKPPKNRIREFTSGYCGRNETNVPTNLDYVPQFLR
46D	2	DIGDIVRGKDLFLGNNESEIKRKEKLRGNLEKIFEKIRNDDRTLKNVPIGQVREAWWALNREDVWKALTCSAPYNAHYFIKSSKDNQSFSNEHCGHYKNGDPLTNLDYVPQFLR
46D	2	DIGDIVRGKDMFKPNPEDKVHEGLKVVFQKIYDDLKKKGINDYNDISGNYYKLREAWWKANRDQVWKAITCKAPGDVNFFIKNSDGSRGFTSQGQCGRNERNVPTNLDYVPQFLR
46D	2	DIGDIVRGRDMFKSNDNIEKGLRVVFGKIYKSLPLEAKNHYKDDNGSGNYYKLREDWWAINRKEVWNALTCEAPQSVHYFIKTSHGTRGFTSQGKCGRNETDVPTNLDYVPQFLR
46D	1	DIGDIVRGKDLYLGNKRQNETEREKEILQKNLKNIFAKIHSDVISTSGKTNVALQKRYQHDAPYYYQLREDWWALNRQDVWKALTCSADGSEEYFKKPSSHEYSFSNGQCGHRDENVPTYLDYVPQYLR
46D	1	DIGDIVRGKDMFKPNPEDKVHEGLKVVFRKINDNLKEKGINDYDGDPNYYKLREDWWTVNRNQVWEAITCGALPKSAYFMQSEDNKQLFSNPKCGHGDKDVPTNLDYVPQYLR
46D	1	DIGDIVRGRDMFKSNEMVEIGLKKVFKKIHGKLNGAAISYYNADEKGNFYKLREAWWNVNRNKVWEAITCKAPQKANYFRKGSDGSDVFTSQGYCGRKELTVPTYLDYVPQFLR
46D	1	DIGDIVRGKDMFKPNDKDAVWNGLRAVFKKINDKLEEEGIRDYNDGSGNYYKLREDWWMANRDQVWKAITCNAPYKSRYFIQSEINTQLFSNRQCGHGEHEVLTNLDYVPQFLR
46D	1	DIGDIIRGRDMFKSNDKVENGLKKVFDKIHNDLSRSKINDYDRDGPEYYKLREAWWNVNRNEVWRALTCGAGEKNTYFTYSKDNTQLFSNPKCGHSNGSAPLTNLDYVPQFLR
46D	7	DIGDIIRGKDLYRGGGRGKGKEKLEENLQKIFGNIYDKLLEDNKTNGKKGEIETRYKDDREKNYYKLREAWWNVNRNEVWRALTCNARDHATYFVQLDDSEKLFSNNKCGHHNNDDPLTNLDYVPQFLR
46D	4	DIGDIIRGKDLYLDHEPGKQHLEERLEQMFKNIQENNNTELGELTTAQVREYWWALNRQQVWNAMICGVEQNAKYFRDRCSKGGSYEKCRCINGDVLTNFDYVPQYLR
46D	3	DIGDIVRGKDLYLGGNTKEKEQRKKLENKLKDIFAKIHEELKDAKDHYNGDTKDYFQLREDWWNANRQEVWKAITCDAGNAQYVGLTCSEGGSSAHKKCTCNNGDVPTYFDYVPQYLR
46D	2	DIGDIIRGKDLFLGYNERDREKKRKLQENLNKIFNDIKKNNHSKLGQLTLDQVREYWWALNRRDVWKAITCDAGSGNNYFRRTCAGEERTKGDCRCINGDPPTYFDYVPQYLR
46D	2	DIGDIVRGKDLYLDHEPGKQHLEERLERIFENIKKKNNNNELNNLSLDKFREYWWALNRVQVWKAITCDATMKDISSKNIRDAKMILFHYNCGHHVKQDVPTNLDYVPQYLR
46D	2	DIGDIIRRRDLYRGNDEEKKQRDKLEENLKKIFKNIKSENTELSTLTTEKVREYWWYANRATIWEAITCNAQGNTYFHATCSDGQSGAQARNQCRCGDDNKPNDQVPTYFDYVPQFLR
46D	2	DIGDIIRGRDLYRRDKGKRDKLEDKLKEVFGKIYKDVTRGSNGQALKTRYNGDDKKNFYQLREDWWTANRHTVWEAITCDDDDNKLAGASYFRQTCGGDENTATEAKNKCRCEKKSGGKAGDVSIVPTYFDYVPQYLR
46D	2	DIADIVRGKDLYLGNPEEIKQRQQLEDKLKDIFKKIYEELTNDAQTRYNGDTDNYYKLREYWWALNRNDVWKAITCNAWGNTYFRRKCGTGTGTQGRCRCDGASVVPTYFDYVPQYLR
46D	2	DIGDIVRGKDLFYGNPQEKEKREDLEKKLKEIFAKIHGNLKDARTRYNDNDKNYYKLREDWWNANRQDVWKALICHAPTDADYFIKTACSRGTSPTKGKCRCSDNPNTDPPTYFDYVPQFLR
46D	2	DIGDIVRGRDLYRGGNTKEKKKREDLENKLKEIFQKIHDDVTKGGNKRALQERYKDTENYFQLREDWWEENRETVWKAITCDVKSGNNYFRRTCGDARKPSLTQNNCQCINFNVPTYFDYVPQYLR
46D	1	DIGDIVRGKDLFLGHQQRKKELEKRLEAMFENIQKNNAKLEGLPLHAVREYWWEANRETVWKAMTCSNELKDNKYFRHTCNGGSPTKGYCRCDGAKGASVVPTYFDYVPQYLR
46D	1	DIGDIIRGKDLFYGNPQESKQREKLENKLKDIFKKIYDNLMKDVTSGKNGKTLQDRYKKDKETGNYYQLREDWWNNNRKMVWYAITCGVKSGSQYFRATCGSGEWTKDNCRCAIHDVPTYLDYVPQYLR
46D	1	DIGDIIRGKDLYLGDNGKDKLEKNLKKIFEKIYDKLDGKTLQKRYQDDKETGNYYQLREDWWDANRIMVWYAITCGVKGNKYFRPTCSDDTSDTNEKCRCIDFSVPTYFDYVPQYLR
46D	1	DIGDIVRGRDLYLGNKGEKKKRDELQQNLKNIFAKIHSEVTSSGNNKDALKDRYHKDGPDYYQLREDWWTANRETVWKALTCHAHGTYFRQTCGSNAKTAIQAKNNCRCKKEDGKSETDQVPTYFDYVPQFLR
46D	1	DIGDIIRGKDLFRGYDKKDREQKQKIQDNLIEIFQQIHSEVTNGKTNVEALKARYKKDGKDPEFFKLREDWWNANRETVWKAITCDAQGFDYFRPTCGDKENTATRTKDKCRCPNETDQVPTYFDYVPQYLR
46E	8	DIGDIVRGKDLYIGNGDYKEKVSNNLKTIFKKIYKQLTKKYNETETLYKDEEGNYLKLRETWWNANRDDVWYAITCSAPYKSQYFIKSSDKEHSFSSEYCGHRQGSVPTNLDYVPQFLR
46E	7	DIGDIIRGKDMYVGYDEKEKNRRKQLEDKLKEIFKKIHDDVMKTSGKNVDKAKARYNDGSGNYYQLREDWWTLNRKDVWKALTCSAPGDAKYVKYFPSNTTTVSYNQCGHNDMNVPTNLDYVPQFLR
46E	6	DIGDIVRGKDLFLGGPSQEKKKLEENLKKIFENIKNKNTKLSTLTLEKVREYWWALNRNDVWKAITCSIPYYADYFKKTSEKSMNFTNDGKCGHKEGTVPTNLDYVPQFLR
46E	4	DIGDIVRGKDLFLGGKKKEKEKIYGNIEKIFENIRKNNSSLRKLTNEQVREYWWALNREDVWKALTCFADGSEEYFIQSENNTQLFSNPKCGHEQGNVPTNLDYVPQFLR
46E	2	DIGDIIRGKDLYLDHEPGKQHLEERLERIFENIKKKNNNNELNNLSLDKFREYWWALNRVQVWNAITCKAKEGDIYSKTTDNGKLLLWNDKCGHHVDKDVPTNLDYVPQFLR
46E	2	DIGDIIRGKDLYLGKNESEKRTKEKLQGNLVNIFKKFKEKYGDLKDVPIDDIREYWWALNRKDVWKALTCNAPYEAQYYIKSSRSELSFSNEYCGHKKNEDPLTNLDYVPQFLR
46E	1	DIGDIVRGKDLFLGNNDNDKVKKEKLRGNLEKIFEKIKTSNSNMDTLSLEQVREYWWALNREDVWKALTCFADGSEEYFIQSENNTQLFSNPKCGHEQGNVPTNLDYVPQFLR
46E	1	DIGDIVRGRDMFKSNKNVEIGLKKVFDKIYNKLGPEGKNYPDDGSGNYYKLREAWWKANRDQVWKAITCEAPGDAHYFRKGPDGSDVFSNSGPCGRDEATIPTYLDYVPQFLR
46E	1	DIGDIIRGKDLYLGNGDYKKKVSNNLKTIFKKIYEQLTKKYKETETLYKDEEGNYLKLRETWWNANRDDVWYAITCSAPYKSQYFIKSSDKEHSFSSEYCGHRQGSVPTNLDYVPQFFR
46E	33	DIGDIVRGRDLFLGNDKEKEQRKKLDENLKTIFKNIYEELSRTNGKKEEIETRYKDTTDYYQLREDWWDANRHTVWEAITCGSAGGTYFRRTCVGGNETESNCRCPKSSGAKGAKAGDVNIVPTYFDYVPQYLR
46E	3	DIGDIIRGKDLFLGHQQRKKHLEKRLEQMFKNIKKNNDKLDKISIEQVREYWWALNRDQVWKAITCRAGDTDEYFTKSSDGLYVFSNGPCGRADSSVPTNLDYVPQYLR
46E	2	DIGDIIRGRDLYRGNDKENDKLERKLKKIFKEIHKDVTNKKRNNKDALQKRYKKDDAPYYYQLREDWWYANRAKVWYAITCGAGTSAQYFRPTCGSGPGAIRTPNQCRCRTRVVPTYFDYVPQYLR
46E	1	DIGDIIRGKDLYLGNGDYKEKVSNNLREIFKNIYADLDVEVKETYKGDENYYKLREHWWTANRDQVWKAITCDAPRDAHYFIKSSANKQSFSNSKCGHHNNDDPLTNLDYVPQFLR
46E	1	DIGDIIRGKDLYEGYDEKEKKRRQQLENKLKKIFEKIHDDVTTTSGRRNRQTLKTRYRQDSPNFYQLREDWWYANRIMVWYAITCGAGGSQYFRGTCVGGNSTNEKCRCGSYKVPTYFDYVPQYLR
46E	1	DIGDTVRGRDLFLGNDEEKEQRKKLDENLKTIFKNIYEELSRTNGKKEEIETRYKDTTDYYQLREDWWDANRHTVWEAITCGSAGGTYFRRTCVGGNETESNCRCPKSSGAKGAKAGDVNIVPTYFDYVPQYLR
46F	49	DIGDIVRGRDMFKSNNDVEKGLDVVFKKIQRKLNGAAISYYNADEKGNFYKLREDWWMANRDQVWKAITCKAPQKANYFRKGSDGSDVFTSQGYCGRKELTVPTYLDYVPQFLR
46F	2	DIGDIIRGRDLYLGKNESEKRTKEKLQGNLENIFKKFREIYKDLKDLHIDDIREYWWALNRNDVWKAITCNAPTDAYYFVYKSDSLLNFSNSKCGHYEGSPLTNLDYVPQFLR
46F	22	DIGDIIRGKDLYIRNKKKERLDENLKTIFKNIYEKLLKENQKNEKNVDALQTRYNDEKDGNFYQLREDWWTANRHTVWKAITCNAPEEDHYFKPPKNRRREFTGGYCGRNERNVPTNLDYVPQFLR
46F	2	DIGDIIRGKDLYLGYDDKEKNRRDELEKNLQKIFGKIHERLSKNGAQKHYENDTKNYYQLREDWWTVNRDQVWKAITCDAPHYAPYFRGTCGGEGTASLTVFQCRCNGDQVPTYFDYVPQFLR
46F	2	DIGDIIRGKDLYLSYDKKEKEQRDKLEENLQKIFKKIYNKLIGDLTNKKRKNVDALQKRYNDEKDGNFYQLREDWWALNRLDVWKALTCEASGTYFRPTCGDSRRPSMARNKCTCISGDPPTYFDYVPQYLR
46F	1	DIGDIIRGKDLYLGYDQKEKEQRDKIEKNLQKIFGNIYNELTTSGMNVDKAKERYKDTDKNYYKLREDWWTANRETVWKAITCSADTGNAYFRATCGTGTATYEKCRCSDKSKSGKGGDVNIVPTYFDYVPQFLR
46G	41	DIGDIIRGKDMFKRNDQDDVEKGLKIVFEKIYNKLETQENNYYNNTGNNVNYAKLREDWWTANRDQVWRAITCYIPYYVNYFKKKSDDTIVFTNDGKCGHYEGAPPTNLDYVPQFLR
46G	5	DIGDIVRGKDLFLGTNEEKKPLEENLKKLFKKLYDELTRKHKNGTEIKSRYEKDGQNFYQLREHWWNANRQEVWKAITCGAEDDDKYTKKKRNGETTQSSHIKCRNVSDPPTNLDYVPQYLR
46G	1	DIGDIIRGKDLFRGYNETDKVQKAILQQRLKEIFKEIYDNLMKDVTMDKKNMAEAKERYKGDTPDFFQLREDWWEANRETVWKAITCKANDDDKYFRDACSGGTSPTHQKCRCVTDVPTYFDYVPQYLR
46H	34	DIGDIVRGRDMFKPNDQDEVWNGLRSVFKKIHDNLSSEVKNAYPDDGSGNYFKLREAWWTANRDQVWKAITCKAPQDANYFRKGLDGSDVFTSQGQCGHSETNVPTNLDYVPQFLR
46H	12	DIGDIIRGKDLYLGHEQGNNKLEARLKTIFQNIKNKNKSPLDKLSLEQVREYWWALNREDVWKALTCFADGSEEYFIQSENNTQLFSNPKCGHEQGNVPTNLDYVPQFLR
46H	2	DIGDIVRGRDMFKRNEEDAVQKGLRSVFKKIHDNLSSEVKNAYPDDGSGNYYKLREDWWTANRDKVWRAITCYIPYYVNYFKKKSGDTIVFTNDGKCGHYEGAPPTNLDYVPQFLR
46H	7	DIGDIVRGKDLFLGNDKEKEKREDLEKNLKDIFAKIHDDVTSGKQNGELKTRYQKDGGDFFQLREDWWTANRSTIWEAITCEVKSGSQYFRQTCGGSGKNAIQAKRQCRCDDVNIVPTYFDYVPQYLR
46H	6	DIGDIIRGRDLYRGNTKEKNRRDELEKNLKTIFKNIQENNSKLSTLKDDQIREYWWTANRETVWKALTCDDDKKLANASYFRATCSDSDGNSQYQTQNQCRCTKSIGAKADQVPTYFDYVPQYLR
46H	4	DIGDIVRGRDLYRGNKQEKEKRDELEKNLKEIFQQIHSEVTKGGTKGGTNGAEELKARYDGDGDNYYQLREDWWYANRQQVWKAITCGHPGGTYFRATCGGRNSTNDKCRCDGSNADQVPTYFDYVPQFLR
46H	1	DIGDIIRGRDLYRGNTKEKNRRDELEKNLKTIFKNIQENNSKLSTLKDDQIREYWWTANRETVWKALTCDDDKKPANASYFRATCSDSDGNSQYQTQNQCRCTKSIGAKANQVPTYFDYVPQYLR
46H	1	DIGDIIRGRDLYLGKRKKKNKTETERDQLEKELKEIFKKIYEGLKNGKNGKTLQERYQDDNEENYYKLREDWWALNRNDVWKAITCDEENKLGGNAYFRGTCGDNEKNATRASNKCRCAGKNADQVPTYFDYVPQYLR
46H	1	DIGDIVRGRDLYGGNKKKKQKETEREKLEDNLRKIFGNIYDKLLKDNQTSGKNMQALQERYKGDTDGNYYKLREDWWTENRETVWKALTCKADDSNRYFRATCGSGKTATQAKKQCRCDGDQVPTYFDYVPQYLR
46H	1	DIGDIVRGRDLYGGNKKKKQKETEREKLEDNLRKIFGNIYDKLLKDNQTSGKSMQALQERYKGDTDGNYYKLREDWWTENRETVWKALTCEADDSNRYFRATCGSGKTATQAKKQCRCDGDQVPTYFDYVPQYLR
46H	1	DIGDIIRGKDLFLGGPSQEKKKLEERLKTMFKNIRNENNKKLGHLTTEEVREYWWALNRQQVWKAITCNANDDDKYFREKDSDGKPCSVNKCRCANTDPPTKLDYVPQYLR
47A	82	DIGDIVRGRDLFYGNPQEKDQRKQLDKNLKVIFKKIYNELTRTATSGRNEKNLDALQTRYGGDPNYYQLREDWWNANRQEVWKAITCAAKVGDTYFRGTCGTGTGTQVRCRCPNGNNQVPTYFDYVPQYLR
47A	2	DIGDIVRGRDLFYGNPQEKDQRKQLDKNLKVIFKKIYNELTRTATSGRNEKNLDALQTRYGGDPNYYQLREDWWNANRQEVWKAITCAAKVGDTYFRGTRGTGTGTQVRCRCPNGNNQVPTYFDYVPQYLR
47A	1	DIGDIVRGRDLFLGYNDRDREKKRKLQDNLEKIFKNIKNKNKLTLESLTDEEIREYWWELNREKVWKAITCGAPDNAKYFRFTCSKGGSIAHEKCHCIDGTVPTNFDYVPQYLR
47A	1	DIGDIIRGKDLYIGNRKEKEKVKLQNNLKSIFKKIYDALPDEKKLRYNGDRQNYYKLREDWWNANRQQVWKAMTCNADNDAFYFRPTCGKGTWTNEKCQCVTHDVPTYLDYVPQFLR
47B	21	DIGDIVRGRDLYLGDNREKTKLEKNLKTIFGKIHSDVTSSGSNRQALKTRYKKDKDPNYYKLREDWWTANRETVWKAITCSKELSNSKYFHATCNGKEPTKGYCRCNDDKPDADNPNTDPPTYFDYVPQYLR
47B	20	DIGDIVRGRDLYRGNNKEKKKREDLENKLKEIFENIKKENNSNLKSLTDDQIREYWWNANRETVWKSLTCSEQLKGNKYFRGTCAGEQRTKGYCRCGDDKPGEDKPNIDPPTYFDYVPQYLR
47B	10	DIGDIVRGRDLYGGSKKEKEKREDLEKNLQKIFQQIHKDVTSSGRNAQELKARYENDTANFFKLREDWWTANRSTVWKAITCDNRLGDNAYFRKTCNDSEHSGTFSQANHYCRCGDDKPGEDNPNTDPPTYFDYVPQYLR
47B	3	DIGDIIRGKDLYRGNTKEKNRRDQLEQKLIEIFGKIHSEVTRGKTNGAEARYKEDPNKNYYQLREDWWTANRETVWKAITCDAGQNDKYFRQTCDDNGTSSNANHKCRCKDKKGQDDTDQVPTYFDYVPQYLR
47B	2	DIGDIVRGKDLYSGNNKEKKQRKQLENNLKTIFKNIQENNKKLKSLTDDQIREYWWEANRKQIWQAITCSADRGNAYFRKTCNDNGSFSQANNYCRCGDDKPKADKANVDPPTYFDYVPQYLR
47B	1	DIGDIIRGKDLFLGHKQGKQKLEEKLKKYFKELHNHLELRSKNHYQSNDTNYFELREDWWALNRDQVWKAITCRAGENDTYSKYLGDGTTTFSDEKCGHNEGIVPTNLDYVPQYLR
47B	1	DIGDIVRGRDLFRGYNEKDRKEREQLQDSLKNIFGDIYEELKNGKKSAEELQKRYKKDDDNFFQLREDWWTANRATVWKAITCDEENKLRDASYFRVTCSDTHGSSVANHYCRCNGDKPDKDMVNTDPPTYFDYVPQYLR
47B	1	DIGDIIRGKDLYGRNNRKRKQLEENLQKYFENIYYGLSNETNAKELQERYKDDTPDFFKLREDWWSLNRETVWKAMTCSADRGNAYFRATCGDEKKATLADVQCRCTKPNADQVPTSFDYVPQFLR
47B	1	DIGDIIRGRDLYSGNKKEKKQREQLDDKLKEIFENIQKENNSNLKSLTDDQIREYWWEANRKQIWQAMTCSKKLANYKYFRPTCNSGDTHGPSQAHHYCRCGNDNPDDDKQNIDPPTYFDYVPQYLR
