# Supplementary material for: Plasmodium falciparum var Gene Expression Homogeneity as a Marker of the Host-Parasite Relationship under Different Levels of Naturally Acquired Immunity to Malaria
Source: PLoS One. 2013 Jul 29;8(7):e70467. doi: 10.1371/journal.pone.0070467 (PMC3726600; doi:10.1371/journal.pone.0070467)
Supplement: Table S2 — (XLSX) [file pone.0070467.s004.xlsx]

## Sheet: Sheet1
isolate	Homologous IE antibodies (mean fluorescence intensity)
11A	.
11B	.
13A	.
13C	.
13D	0
13G	.
13H	.
14A	.
14B	.
14C	.
14D	.
15A	249.23
15C	0
15E	184.38
16A	0
16G	.
17A	86.8
17D	0
17G	.
18A	0
18C	0
18F	80.06
18H	6.17
19B	52.02
19D	183
19H	0
1C	.
1D	.
1E	.
1F	.
1G	.
1H	.
20B	106
20D	190.24
20F	40.94
20G	162
21A	.
21B	116.51
21E	0
21G	0
21H	9.81999
22A	.
22B	.
22C	.
22D	0
22E	.
22F	63.6
22G	53.86
22H	244.76
23B	130.21
23D	0
23E	.
23F	0
23G	0
23H	32.19
24A	26.35
24B	0
24C	.
24D	0.629997
24E	0
24G	0
24H	182.44
25A	0
25B	211.9
25C	.
25E	2.93001
25F	0
25G	37.54
26B	0
26D	65
26E	.
26F	0
26G	35.64
26H	.
27A	.
27B	471.68
27C	13.3
27D	41.35
27E	63.04
27F	0
27G	67.6
27H	13.89
28A	12.14
28B	56.52
28C	0
28E	12.43
28F	0
28G	134.83
28H	.
29A	0
29B	.
29C	0
29E	.
29F	44.06
29G	0
29H	50.03
2A	.
2D	.
2E	.
2F	.
30A	100.68
31A	.
31B	.
31D	26.25
31E	.
31F	.
31G	18.09
31H	134.85
32C	.
32F	0
34A	125.68
34E	0
34F	78.14
34H	26.93
35D	74.07
35F	21.28
35G	0
35H	0
36C	0
36D	75.22
36E	.
36F	.
36G	.
36H	0
38E	.
38H	.
39B	.
39C	0
39D	21.6
39E	0
39G	0
39H	68.56
3A	.
3B	.
3C	.
3D	.
3E	.
3F	.
3G	.
3H	.
40A	128.54
40D	0
40E	0
40F	72.03
40G	105.48
40H	0
41F	42.9
42B	.
42C	.
42D	.
42F	.
42G	9.45
42H	91.7
43B	26.91
43C	0
43D	143.07
43E	0
43F	0
43G	0
43H	.
44A	.
44B	.
44C	.
44D	.
44E	.
44F	.
44G	.
44H	.
45A	.
45B	.
45C	.
45D	.
45E	.
45F	.
45G	.
45H	.
46A	.
46B	.
46C	.
46D	.
46E	.
46F	.
46G	.
46H	.
47A	.
47B	.
47E	0
47F	0
47G	0
48A	68.51
48B	0
48C	0
48D	21.69
48E	0
48G	57
48H	75.43
49F	24.09
49H	44.29
4A	.
4B	.
4C	.
4D	.
4E	.
4F	.
4G	.
4H	.
50E	0
50F	22.51
50G	.
50H	92.82
51A	0
51B	36.22
51F	0
51G	0
51H	46.85
5A	.
5B	.
5C	.
5D	.
5E	.
5F	.
5G	.
5H	.
6A	.
6B	.
6C	.
6D	.
6E	.
6F	.
6G	.
6H	.
7A	.
7B	.
7C	.
7D	.
7E	.
7F	.
7G	.
7H	.
8A	0
8B	427.2
8C	0
8D	28.83
8F	0
8G	56.09
8H	0
9A	306.32
9B	0
9C	380.25
9H	71.7
